# Supplementary material for: Targeted Sequencing of the Mitochondrial Genome of Women at High Risk of Breast Cancer without Detectable Mutations in BRCA1/2
Source: PLoS One. 2015 Sep 25;10(9):e0136192. doi: 10.1371/journal.pone.0136192 (PMC4583250; doi:10.1371/journal.pone.0136192)
Supplement: S2 File — Details of all variants identified by sequencing 436 mitochondrial genomes (Table A). (XLSX) [file pone.0136192.s002.xlsx]

## Sheet: Supporting Information Table S3
Table A	Details of variants identified by sequencing
pos	ref	alt	rsID	MITOMAP	Conserved	Occurences	Frequence	Gene	Effect	CodonChange	AminoAcid	Sift	Polyphen
16	A	T	.	1	0	1	0.0023	-	-	-	-	-	-
23	T	C	.	1	0	1	0.0023	-	-	-	-	-	-
26	C	T	.	1	0	1	0.0023	-	-	-	-	-	-
58	T	C	.	1	0	1	0.0023	-	-	-	-	-	-
64	C	T	rs3883917	1	0	2	0.0046	-	-	-	-	-	-
72	T	A	.	1	0	1	0.0023	-	-	-	-	-	-
72	T	C	.	1	0	27	0.0619	-	-	-	-	-	-
73	A	G	rs3087742	1	0	215	0.4931	-	-	-	-	-	-
89	T	C	.	1	0	1	0.0023	-	-	-	-	-	-
93	A	G	.	1	0	9	0.0206	-	-	-	-	-	-
95	A	T	.	1	0	1	0.0023	-	-	-	-	-	-
103	G	A	.	1	0	1	0.0023	-	-	-	-	-	-
143	G	A	.	1	0	2	0.0046	-	-	-	-	-	-
146	T	C	rs72619361	1	0	33	0.0757	-	-	-	-	-	-
150	C	T	rs62581312	1	0	33	0.0757	-	-	-	-	-	-
151	C	T	.	1	0	5	0.0115	-	-	-	-	-	-
152	T	C	rs117135796	1	0	89	0.2041	-	-	-	-	-	-
153	A	G	.	1	0	6	0.0138	-	-	-	-	-	-
183	A	G	rs113913230	1	0	4	0.0092	-	-	-	-	-	-
185	G	A	.	1	0	21	0.0482	-	-	-	-	-	-
188	A	G	.	1	0	10	0.0229	-	-	-	-	-	-
189	A	G	.	1	0	21	0.0482	-	-	-	-	-	-
190	CA	C	.	0	0	1	0.0023	-	-	-	-	-	-
192	T	C	.	1	0	1	0.0023	-	-	-	-	-	-
194	C	T	.	1	0	6	0.0138	-	-	-	-	-	-
195	T	C	rs2857291	1	0	76	0.1743	-	-	-	-	-	-
196	T	C	.	1	0	1	0.0023	-	-	-	-	-	-
197	A	G	.	1	0	1	0.0023	-	-	-	-	-	-
198	C	T	.	1	0	1	0.0023	-	-	-	-	-	-
199	T	C	rs72619362	1	0	11	0.0252	-	-	-	-	-	-
200	A	G	.	1	0	6	0.0138	-	-	-	-	-	-
204	T	C	rs3135032	1	0	18	0.0413	-	-	-	-	-	-
207	G	A	.	1	0	12	0.0275	-	-	-	-	-	-
208	T	C	.	1	0	1	0.0023	-	-	-	-	-	-
215	A	G	.	1	0	5	0.0115	-	-	-	-	-	-
217	T	C	rs41531144	1	0	11	0.0252	-	-	-	-	-	-
225	G	A	.	1	0	6	0.0138	-	-	-	-	-	-
226	T	C	.	1	0	3	0.0069	-	-	-	-	-	-
227	A	G	.	1	0	1	0.0023	-	-	-	-	-	-
228	G	A	rs41323649	1	0	19	0.0436	-	-	-	-	-	-
236	T	C	.	1	0	1	0.0023	-	-	-	-	-	-
239	T	C	rs145412228	1	0	9	0.0206	-	-	-	-	-	-
242	C	T	.	1	0	4	0.0092	-	-	-	-	-	-
247	GA	G	.	1	0	1	0.0023	-	-	-	-	-	-
247	G	A	rs41334645	1	0	3	0.0069	-	-	-	-	-	-
250	T	C	rs41400048	1	0	1	0.0023	-	-	-	-	-	-
257	A	G	.	1	0	1	0.0023	-	-	-	-	-	-
263	A	G	rs2853515	1	0	432	0.9908	-	-	-	-	-	-
267	T	C	.	1	0	1	0.0023	-	-	-	-	-	-
279	T	C	.	1	0	3	0.0069	-	-	-	-	-	-
280	C	G	.	1	0	1	0.0023	-	-	-	-	-	-
285	C	T	rs201801609	1	0	1	0.0023	-	-	-	-	-	-
292	T	C	.	1	0	2	0.0046	-	-	-	-	-	-
295	C	A	.	1	0	1	0.0023	-	-	-	-	-	-
295	C	T	rs41528348	1	0	27	0.0619	-	-	-	-	-	-
309	C	CCCCT	.	1	0	2	0.0046	-	-	-	-	-	-
309	C	CCCT	.	1	0	18	0.0413	-	-	-	-	-	-
309	C	CCT	.	1	0	45	0.1032	-	-	-	-	-	-
310	T	C	.	1	0	59	0.1353	-	-	-	-	-	-
310	T	TC	.	1	0	189	0.4335	-	-	-	-	-	-
310	T	TTC	.	1	0	3	0.0069	-	-	-	-	-	-
316	G	A	.	1	0	1	0.0023	-	-	-	-	-	-
319	T	C	.	1	0	5	0.0115	-	-	-	-	-	-
321	T	C	.	1	0	1	0.0023	-	-	-	-	-	-
324	C	T	.	1	0	3	0.0069	-	-	-	-	-	-
333	T	C	.	1	0	2	0.0046	-	-	-	-	-	-
340	C	T	rs117394573	1	0	3	0.0069	-	-	-	-	-	-
372	T	C	.	1	0	1	0.0023	-	-	-	-	-	-
373	A	G	.	1	0	1	0.0023	-	-	-	-	-	-
385	A	G	.	1	0	1	0.0023	-	-	-	-	-	-
390	A	G	.	1	0	2	0.0046	-	-	-	-	-	-
393	T	A	.	0	0	1	0.0023	-	-	-	-	-	-
417	G	A	rs28607510	1	0	1	0.0023	-	-	-	-	-	-
442	T	A	.	0	0	1	0.0023	-	-	-	-	-	-
456	C	T	rs41356551	1	0	9	0.0206	-	-	-	-	-	-
460	T	C	.	1	0	1	0.0023	-	-	-	-	-	-
462	C	T	rs41402146	1	0	25	0.0573	-	-	-	-	-	-
466	T	C	.	1	0	1	0.0023	-	-	-	-	-	-
477	T	C	rs41442247	1	0	6	0.0138	-	-	-	-	-	-
489	T	C	rs28625645	1	0	35	0.0803	-	-	-	-	-	-
493	AC	A	.	1	0	3	0.0069	-	-	-	-	-	-
497	C	T	rs28660704	1	0	25	0.0573	-	-	-	-	-	-
499	G	A	rs3901846	1	0	13	0.0298	-	-	-	-	-	-
504	T	C	.	1	0	1	0.0023	-	-	-	-	-	-
508	A	G	rs113683159	1	0	10	0.0229	-	-	-	-	-	-
512	AGC	A	.	0	0	1	0.0023	-	-	-	-	-	-
512	A	G	.	1	0	1	0.0023	-	-	-	-	-	-
513	GCA	G	rs78907894	0	0	32	0.0734	-	-	-	-	-	-
513	G	A	.	1	0	2	0.0046	-	-	-	-	-	-
513	G	GCA	.	0	0	8	0.0183	-	-	-	-	-	-
513	G	GCACA	.	0	0	5	0.0115	-	-	-	-	-	-
516	C	T	.	1	0	1	0.0023	-	-	-	-	-	-
518	C	T	.	1	0	1	0.0023	-	-	-	-	-	-
520	C	CAT	.	0	0	1	0.0023	-	-	-	-	-	-
533	A	G	.	1	0	3	0.0069	-	-	-	-	-	-
567	A	AC	.	0	0	1	0.0023	-	-	-	-	-	-
567	A	ACCC	rs78894381	0	0	1	0.0023	-	-	-	-	-	-
567	A	ACCCC	.	0	0	2	0.0046	-	-	-	-	-	-
575	C	T	.	1	0	1	0.0023	-	-	-	-	-	-
592	C	T	.	1	0	1	0.0023	MT-TF	non coding exon
628	C	T	.	1	0	1	0.0023	MT-TF	non coding exon
629	T	C	rs201031012	1	0	1	0.0023	MT-TF	non coding exon
669	T	C	.	1	0	1	0.0023	MT-RNR1	non coding exon
709	G	A	rs2853517	1	0	72	0.1651	MT-RNR1	non coding exon
710	T	C	rs28358568	1	0	1	0.0023	MT-RNR1	non coding exon
714	A	G	.	1	0	1	0.0023	MT-RNR1	non coding exon
721	T	C	.	1	0	1	0.0023	MT-RNR1	non coding exon
723	A	C	.	1	0	1	0.0023	MT-RNR1	non coding exon
723	A	G	.	1	0	2	0.0046	MT-RNR1	non coding exon
750	A	G	rs2853518	1	1	429	0.9839	MT-RNR1	non coding exon
751	A	G	.	1	0	1	0.0023	MT-RNR1	non coding exon
769	G	A	rs2853519	1	0	2	0.0046	MT-RNR1	non coding exon
770	C	T	.	1	0	2	0.0046	MT-RNR1	non coding exon
783	A	G	.	1	0	1	0.0023	MT-RNR1	non coding exon
793	C	T	.	1	0	1	0.0023	MT-RNR1	non coding exon
795	A	G	.	1	0	1	0.0023	MT-RNR1	non coding exon
801	A	G	.	1	1	1	0.0023	MT-RNR1	non coding exon
825	T	A	rs2853520	1	0	1	0.0023	MT-RNR1	non coding exon
930	G	A	rs41352944	1	0	23	0.0528	MT-RNR1	non coding exon
951	G	A	rs200887992	1	0	4	0.0092	MT-RNR1	non coding exon
955	A	ACCCC	rs111033185	0	0	1	0.0023	MT-RNR1	non coding exon
961	T	C	.	1	0	1	0.0023	MT-RNR1	non coding exon
961	T	G	rs3888511	1	0	2	0.0046	MT-RNR1	non coding exon
988	G	A	.	1	0	1	0.0023	MT-RNR1	non coding exon
1018	G	A	rs2856982	1	0	2	0.0046	MT-RNR1	non coding exon
1048	C	T	rs2000974	1	0	1	0.0023	MT-RNR1	non coding exon
1116	A	G	rs111033208	1	0	1	0.0023	MT-RNR1	non coding exon
1119	T	C	.	1	0	1	0.0023	MT-RNR1	non coding exon
1189	T	C	rs28358571	1	0	32	0.0734	MT-RNR1	non coding exon
1192	C	A	.	1	0	1	0.0023	MT-RNR1	non coding exon
1193	T	C	rs111033321	1	0	1	0.0023	MT-RNR1	non coding exon
1242	CT	C	.	0	0	10	0.0229	MT-RNR1	non coding exon
1284	T	C	.	1	0	1	0.0023	MT-RNR1	non coding exon
1303	G	A	.	1	0	1	0.0023	MT-RNR1	non coding exon
1415	G	A	.	1	0	1	0.0023	MT-RNR1	non coding exon
1438	A	G	rs2001030	1	0	427	0.9794	MT-RNR1	non coding exon
1442	G	A	rs28358573	1	0	2	0.0046	MT-RNR1	non coding exon
1452	T	C	.	1	0	1	0.0023	MT-RNR1	non coding exon
1462	G	A	rs111033326	1	0	1	0.0023	MT-RNR1	non coding exon
1503	G	A	.	1	0	2	0.0046	MT-RNR1	non coding exon
1618	A	G	.	1	0	1	0.0023	MT-TV	non coding exon
1694	T	C	rs201873294	1	0	1	0.0023	MT-RNR2	non coding exon
1700	T	C	rs2854126	1	0	6	0.0138	MT-RNR2	non coding exon
1703	C	T	rs28527344	1	0	1	0.0023	MT-RNR2	non coding exon
1709	G	A	rs200251800	1	0	1	0.0023	MT-RNR2	non coding exon
1713	A	G	.	0	0	1	0.0023	MT-RNR2	non coding exon
1719	G	A	rs3928305	1	0	15	0.0344	MT-RNR2	non coding exon
1721	C	T	rs200626438	1	0	6	0.0138	MT-RNR2	non coding exon
1778	T	C	.	1	0	1	0.0023	MT-RNR2	non coding exon
1780	T	C	rs2854127	1	0	1	0.0023	MT-RNR2	non coding exon
1807	T	C	.	0	0	1	0.0023	MT-RNR2	non coding exon
1811	A	G	rs28358576	1	0	66	0.1514	MT-RNR2	non coding exon
1819	T	C	.	1	0	1	0.0023	MT-RNR2	non coding exon
1822	T	C	.	1	0	1	0.0023	MT-RNR2	non coding exon
1842	A	G	rs200029818	1	0	1	0.0023	MT-RNR2	non coding exon
1850	T	C	.	1	0	3	0.0069	MT-RNR2	non coding exon
1871	A	G	.	1	0	1	0.0023	MT-RNR2	non coding exon
1888	G	A	rs28358577	1	0	44	0.1009	MT-RNR2	non coding exon
1926	A	T	.	1	0	1	0.0023	MT-RNR2	non coding exon
2071	T	C	.	1	0	1	0.0023	MT-RNR2	non coding exon
2098	G	A	.	1	0	2	0.0046	MT-RNR2	non coding exon
2150	T	TA	.	0	1	1	0.0023	MT-RNR2	non coding exon
2156	A	AT	.	0	0	1	0.0023	MT-RNR2	non coding exon
2158	T	C	rs41349444	1	0	4	0.0092	MT-RNR2	non coding exon
2217	C	T	.	1	0	3	0.0069	MT-RNR2	non coding exon
2218	C	T	rs200813159	1	0	1	0.0023	MT-RNR2	non coding exon
2225	C	A	rs3899135	1	0	2	0.0046	MT-RNR2	non coding exon
2245	A	G	rs3020600	1	0	1	0.0023	MT-RNR2	non coding exon
2246	A	G	.	1	0	1	0.0023	MT-RNR2	non coding exon
2259	C	T	rs201336470	1	0	1	0.0023	MT-RNR2	non coding exon
2294	A	G	.	1	0	2	0.0046	MT-RNR2	non coding exon
2308	A	G	.	1	0	2	0.0046	MT-RNR2	non coding exon
2322	C	T	.	1	0	1	0.0023	MT-RNR2	non coding exon
2352	T	C	rs28358579	1	0	1	0.0023	MT-RNR2	non coding exon
2355	A	G	.	1	0	1	0.0023	MT-RNR2	non coding exon
2357	C	T	.	1	0	1	0.0023	MT-RNR2	non coding exon
2361	G	A	.	1	0	1	0.0023	MT-RNR2	non coding exon
2387	T	C	.	1	0	2	0.0046	MT-RNR2	non coding exon
2404	T	TC	.	1	0	1	0.0023	MT-RNR2	non coding exon
2416	T	C	rs28358580	1	0	1	0.0023	MT-RNR2	non coding exon
2442	T	C	.	1	0	2	0.0046	MT-RNR2	non coding exon
2581	A	G	.	1	0	2	0.0046	MT-RNR2	non coding exon
2626	T	C	.	1	0	1	0.0023	MT-RNR2	non coding exon
2639	C	T	.	1	0	1	0.0023	MT-RNR2	non coding exon
2702	G	A	.	1	0	1	0.0023	MT-RNR2	non coding exon
2706	A	G	rs2854128	1	0	238	0.5459	MT-RNR2	non coding exon
2758	G	A	rs2856980	1	0	1	0.0023	MT-RNR2	non coding exon
2792	A	G	.	1	0	2	0.0046	MT-RNR2	non coding exon
2833	A	G	rs3928312	1	0	1	0.0023	MT-RNR2	non coding exon
2834	C	T	.	1	0	1	0.0023	MT-RNR2	non coding exon
2849	G	A	.	1	0	1	0.0023	MT-RNR2	non coding exon
2850	T	C	.	1	0	2	0.0046	MT-RNR2	non coding exon
2885	T	C	rs2854130	1	0	1	0.0023	MT-RNR2	non coding exon
3010	G	A	rs3928306	1	0	99	0.2271	MT-RNR2	non coding exon
3116	C	T	rs112161681	1	0	1	0.0023	MT-RNR2	non coding exon
3158	A	AT	.	1	0	1	0.0023	MT-RNR2	non coding exon
3197	T	C	rs2854131	1	0	30	0.0688	MT-RNR2	non coding exon
3203	A	G	.	1	0	1	0.0023	MT-RNR2	non coding exon
3204	C	T	.	1	0	1	0.0023	MT-RNR2	non coding exon
3208	C	T	.	1	0	1	0.0023	MT-RNR2	non coding exon
3212	C	T	.	1	0	1	0.0023	MT-RNR2	non coding exon
3221	A	G	.	1	0	1	0.0023	MT-RNR2	non coding exon
3290	T	C	rs199474665	1	0	1	0.0023	MT-TL1	non coding exon
3336	T	C	rs28416101	1	0	1	0.0023	MT-ND1	synonymous	atT/atC	I
3338	T	C	rs201969351	1	0	1	0.0023	MT-ND1	missense	gTa/gCa	V/A	tolerated	benign
3385	A	T	.	0	0	2	0.0046	MT-ND1	missense	Att/Ttt	I/F	deleterious	possibly damaging
3388	C	A	.	1	0	1	0.0023	MT-ND1	missense	Cta/Ata	L/M	deleterious	probably damaging
3394	T	C	rs41460449	1	1	1	0.0023	MT-ND1	missense	Tat/Cat	Y/H	deleterious	benign
3396	T	C	.	1	0	3	0.0069	MT-ND1	synonymous	taT/taC	Y
3397	A	G	rs199476120	1	1	2	0.0046	MT-ND1	missense	Ata/Gta	M/V	deleterious	benign
3398	T	C	rs201212638	1	1	1	0.0023	MT-ND1	missense	aTa/aCa	M/T	deleterious	benign
3434	A	G	rs202123618	1	0	2	0.0046	MT-ND1	missense	tAc/tGc	Y/C	deleterious	benign
3447	A	G	.	1	1	1	0.0023	MT-ND1	synonymous	caA/caG	Q
3450	C	T	rs28358583	1	0	1	0.0023	MT-ND1	synonymous	ccC/ccT	P
3471	C	A	.	1	0	1	0.0023	MT-ND1	synonymous	ctC/ctA	L
3474	C	T	.	1	0	1	0.0023	MT-ND1	synonymous	ttC/ttT	F
3480	A	G	rs28358584	1	1	40	0.0917	MT-ND1	synonymous	aaA/aaG	K
3483	G	A	.	1	0	3	0.0069	MT-ND1	synonymous	gaG/gaA	E
3497	C	T	rs200319905	1	0	1	0.0023	MT-ND1	missense	gCc/gTc	A/V	tolerated	benign
3505	A	G	rs28358585	1	0	12	0.0275	MT-ND1	missense	Acc/Gcc	T/A	deleterious	benign
3507	C	A	.	1	0	1	0.0023	MT-ND1	synonymous	acC/acA	T
3507	C	T	.	1	0	2	0.0046	MT-ND1	synonymous	acC/acT	T
3516	C	A	rs2854132	1	0	1	0.0023	MT-ND1	synonymous	ctC/ctA	L
3564	A	G	.	1	1	1	0.0023	MT-ND1	synonymous	tgA/tgG	W
3571	C	T	rs200453691	1	0	1	0.0023	MT-ND1	missense	Ctc/Ttc	L/F	deleterious	probably damaging
3591	G	A	.	1	0	2	0.0046	MT-ND1	synonymous	ctG/ctA	L
3594	C	T	rs2854134	1	0	2	0.0046	MT-ND1	synonymous	gtC/gtT	V
3615	A	G	.	1	0	1	0.0023	MT-ND1	synonymous	ctA/ctG	L
3622	C	T	.	1	0	1	0.0023	MT-ND1	synonymous	Cta/Tta	L
3654	C	T	.	1	0	1	0.0023	MT-ND1	synonymous	atC/atT	I
3672	A	G	.	1	0	2	0.0046	MT-ND1	synonymous	gcA/gcG	A
3705	G	A	.	1	0	1	0.0023	MT-ND1	synonymous	ctG/ctA	L
3714	A	G	.	1	0	1	0.0023	MT-ND1	synonymous	gtA/gtG	V
3720	A	G	rs41355750	1	0	11	0.0252	MT-ND1	synonymous	caA/caG	Q
3736	G	A	rs201513497	1	0	2	0.0046	MT-ND1	missense	Gtc/Atc	V/I	deleterious	benign
3746	C	T	rs199684756	1	0	1	0.0023	MT-ND1	missense	gCc/gTc	A/V	deleterious	benign
3777	T	C	.	1	0	2	0.0046	MT-ND1	synonymous	agT/agC	S
3796	A	G	rs28357970	1	1	2	0.0046	MT-ND1	missense	Acc/Gcc	T/A	tolerated	benign
3801	T	C	.	1	0	1	0.0023	MT-ND1	synonymous	ctT/ctC	L
3834	G	A	.	1	0	2	0.0046	MT-ND1	synonymous	ctG/ctA	L
3847	T	C	.	1	0	2	0.0046	MT-ND1	synonymous	Ttg/Ctg	L
3849	G	A	.	1	0	7	0.0161	MT-ND1	synonymous	ttG/ttA	L
3861	A	G	.	1	0	1	0.0023	MT-ND1	synonymous	tgA/tgG	W
3865	A	G	.	1	1	1	0.0023	MT-ND1	missense	Atc/Gtc	I/V	tolerated	benign
3866	T	C	rs200479541	1	1	2	0.0046	MT-ND1	missense	aTc/aCc	I/T	tolerated	benign
3915	G	A	rs41524046	1	0	12	0.0275	MT-ND1	synonymous	ggG/ggA	G
3918	G	A	rs28357972	1	0	1	0.0023	MT-ND1	synonymous	gaG/gaA	E
3921	C	A	.	1	0	1	0.0023	MT-ND1	synonymous	tcC/tcA	S
3992	C	T	rs41402945	1	1	14	0.0321	MT-ND1	missense	aCa/aTa	T/M	tolerated	benign
4011	C	T	.	1	0	1	0.0023	MT-ND1	synonymous	aaC/aaT	N
4012	A	G	rs201610884	1	0	1	0.0023	MT-ND1	missense	Acc/Gcc	T/A	tolerated	benign
4013	C	T	.	1	0	1	0.0023	MT-ND1	missense	aCc/aTc	T/I	deleterious	benign
4017	C	T	.	1	0	1	0.0023	MT-ND1	synonymous	ctC/ctT	L
4024	A	G	rs41504646	1	0	9	0.0206	MT-ND1	missense	Aca/Gca	T/A	deleterious	benign
4025	C	T	.	1	0	2	0.0046	MT-ND1	missense	aCa/aTa	T/M	deleterious	benign
4080	T	C	.	1	0	1	0.0023	MT-ND1	synonymous	taT/taC	Y
4092	G	A	.	1	0	2	0.0046	MT-ND1	synonymous	aaG/aaA	K
4104	A	G	rs1117205	1	0	2	0.0046	MT-ND1	synonymous	ctA/ctG	L
4131	A	G	.	1	0	3	0.0069	MT-ND1	synonymous	acA/acG	T
4137	C	T	.	1	0	1	0.0023	MT-ND1	synonymous	taC/taT	Y
4216	T	C	rs1599988	1	0	79	0.1812	MT-ND1	missense	Tat/Cat	Y/H	tolerated	benign
4218	T	C	.	1	0	1	0.0023	MT-ND1	synonymous	taT/taC	Y
4243	A	G	.	1	0	1	0.0023	MT-ND1	missense	Agc/Ggc	S/G	tolerated	benign
4295	A	G	rs121434467	1	1	2	0.0046	MT-TI	non coding exon
4312	C	T	rs200931747	1	0	1	0.0023	MT-TI	non coding exon
4316	A	G	.	1	1	2	0.0046	MT-TI	non coding exon
4336	T	C	rs41456348	1	0	6	0.0138	MT-TQ	non coding exon
4363	T	C	rs200009705	1	0	1	0.0023	MT-TQ	non coding exon
4385	A	G	.	1	0	1	0.0023	MT-TQ	non coding exon
4418	T	C	.	1	0	3	0.0069	MT-TM	non coding exon
4454	T	C	rs11510098	1	0	3	0.0069	MT-TM	non coding exon
4491	G	A	rs201172504	1	0	1	0.0023	MT-ND2	missense	Gtc/Atc	V/I	tolerated	benign
4511	T	C	.	1	0	1	0.0023	MT-ND2	synonymous	ttT/ttC	F
4529	A	G	.	1	0	1	0.0023	MT-ND2	synonymous	acA/acG	T
4529	A	T	.	1	0	1	0.0023	MT-ND2	synonymous	acA/acT	T
4553	T	C	.	1	0	5	0.0115	MT-ND2	synonymous	ttT/ttC	F
4561	T	C	rs41376350	1	0	5	0.0115	MT-ND2	missense	gTa/gCa	V/A	tolerated	benign
4577	C	T	.	1	0	1	0.0023	MT-ND2	synonymous	aaC/aaT	N
4580	G	A	rs28357975	1	0	19	0.0436	MT-ND2	synonymous	atG/atA	M
4586	T	C	rs1117206	1	0	1	0.0023	MT-ND2	synonymous	gcT/gcC	A
4592	T	C	.	1	0	1	0.0023	MT-ND2	synonymous	atT/atC	I
4639	T	C	rs41510547	1	0	3	0.0069	MT-ND2	missense	aTc/aCc	I/T	tolerated	benign
4646	T	C	.	1	0	14	0.0321	MT-ND2	synonymous	taT/taC	Y
4654	C	T	.	1	0	1	0.0023	MT-ND2	missense	aCg/aTg	T/M	tolerated	benign
4676	C	T	.	1	0	1	0.0023	MT-ND2	synonymous	atC/atT	I
4688	T	C	.	1	0	1	0.0023	MT-ND2	synonymous	gcT/gcC	A
4703	T	C	.	1	0	2	0.0046	MT-ND2	synonymous	aaT/aaC	N
4727	A	G	.	1	0	9	0.0206	MT-ND2	synonymous	atA/atG	M
4732	A	G	rs201854167	1	0	2	0.0046	MT-ND2	missense	aAt/aGt	N/S	tolerated	benign
4733	T	C	.	1	0	2	0.0046	MT-ND2	synonymous	aaT/aaC	N
4735	C	A	.	1	0	1	0.0023	MT-ND2	missense	aCt/aAt	T/N	tolerated	benign
4736	T	C	.	1	0	4	0.0092	MT-ND2	synonymous	acT/acC	T
4745	A	G	.	1	0	1	0.0023	MT-ND2	synonymous	caA/caG	Q
4769	A	G	rs3021086	1	0	427	0.9794	MT-ND2	synonymous	atA/atG	M
4775	A	G	.	1	0	1	0.0023	MT-ND2	synonymous	atA/atG	M
4793	A	G	.	1	0	11	0.0252	MT-ND2	synonymous	atA/atG	M
4796	C	T	.	1	0	2	0.0046	MT-ND2	synonymous	gcC/gcT	A
4811	A	G	.	1	1	1	0.0023	MT-ND2	synonymous	tgA/tgG	W
4823	T	C	.	1	0	2	0.0046	MT-ND2	synonymous	gtT/gtC	V
4859	T	C	.	1	0	3	0.0069	MT-ND2	synonymous	ctT/ctC	L
4875	C	T	.	0	0	1	0.0023	MT-ND2	synonymous	Cta/Tta	L
4904	C	A	.	1	0	1	0.0023	MT-ND2	missense	atC/atA	I/M	tolerated	benign
4936	C	T	.	1	0	1	0.0023	MT-ND2	missense	aCt/aTt	T/I	tolerated	benign
4960	C	T	.	1	0	1	0.0023	MT-ND2	missense	gCa/gTa	A/V	tolerated	benign
4976	A	G	.	1	0	2	0.0046	MT-ND2	synonymous	ggA/ggG	G
4991	G	A	.	1	0	2	0.0046	MT-ND2	synonymous	caG/caA	Q
5004	T	C	rs41419549	1	0	8	0.0183	MT-ND2	synonymous	Tta/Cta	L
5021	T	C	.	1	0	1	0.0023	MT-ND2	synonymous	atT/atC	I
5024	C	T	.	1	0	2	0.0046	MT-ND2	synonymous	acC/acT	T
5046	G	A	.	1	0	10	0.0229	MT-ND2	missense	Gtt/Att	V/I	tolerated	benign
5048	T	C	.	1	0	1	0.0023	MT-ND2	synonymous	gtT/gtC	V
5073	A	G	.	1	0	1	0.0023	MT-ND2	missense	Att/Gtt	I/V	tolerated	benign
5147	G	A	.	1	0	23	0.0528	MT-ND2	synonymous	acG/acA	T
5187	C	T	.	1	0	1	0.0023	MT-ND2	synonymous	Cta/Tta	L
5195	C	T	.	1	0	1	0.0023	MT-ND2	synonymous	ccC/ccT	P
5198	A	G	.	1	0	3	0.0069	MT-ND2	synonymous	ttA/ttG	L
5206	C	T	.	1	0	2	0.0046	MT-ND2	missense	tCc/tTc	S/F	tolerated	benign
5231	G	A	rs35680999	1	0	3	0.0069	MT-ND2	synonymous	ctG/ctA	L
5249	T	C	.	1	0	1	0.0023	MT-ND2	synonymous	ttT/ttC	F
5263	C	T	rs41320049	1	0	2	0.0046	MT-ND2	missense	gCc/gTc	A/V	tolerated	benign
5277	T	C	.	1	0	3	0.0069	MT-ND2	missense	Ttc/Ctc	F/L	tolerated	benign
5285	A	G	rs28357986	1	0	1	0.0023	MT-ND2	synonymous	aaA/aaG	K
5298	A	G	.	1	0	1	0.0023	MT-ND2	missense	Atc/Gtc	I/V	tolerated	benign
5302	T	C	.	1	0	1	0.0023	MT-ND2	missense	aTc/aCc	I/T	tolerated	benign
5318	C	T	.	1	0	1	0.0023	MT-ND2	synonymous	gcC/gcT	A
5319	A	G	rs28456039	1	0	2	0.0046	MT-ND2	missense	Acc/Gcc	T/A	deleterious	benign
5322	A	C	.	1	0	1	0.0023	MT-ND2	missense	Atc/Ctc	I/L	tolerated	benign
5348	C	T	.	1	0	5	0.0115	MT-ND2	synonymous	taC/taT	Y
5351	A	G	.	1	0	1	0.0023	MT-ND2	synonymous	ctA/ctG	L
5390	A	G	rs41333444	1	0	8	0.0183	MT-ND2	synonymous	atA/atG	M
5417	G	A	.	1	0	1	0.0023	MT-ND2	synonymous	caG/caA	Q
5426	T	C	.	1	0	13	0.0298	MT-ND2	synonymous	caT/caC	H
5427	A	G	.	1	1	1	0.0023	MT-ND2	missense	Aca/Gca	T/A	deleterious	benign
5437	C	T	.	1	0	3	0.0069	MT-ND2	missense	aCc/aTc	T/I	tolerated	benign
5442	T	C	rs3020601	1	0	1	0.0023	MT-ND2	missense	Ttc/Ctc	F/L	tolerated	benign
5460	G	A	rs3021088	1	0	22	0.0505	MT-ND2	missense	Gcc/Acc	A/T	tolerated	benign
5471	G	A	.	1	0	1	0.0023	MT-ND2	synonymous	acG/acA	T
5495	T	C	rs3020602	1	0	4	0.0092	MT-ND2	synonymous	ttT/ttC	F
5530	C	T	.	1	0	1	0.0023	MT-TW	non coding exon
5554	C	T	.	1	0	1	0.0023	MT-TW	non coding exon
5567	T	C	.	1	0	1	0.0023	MT-TW	non coding exon
5568	A	G	rs200719361	1	0	2	0.0046	MT-TW	non coding exon
5573	A	G	.	0	0	1	0.0023	MT-TW	non coding exon
5583	C	T	.	1	0	1	0.0023	-	-	-	-	-	-
5601	C	T	.	1	0	1	0.0023	MT-TA	non coding exon
5603	C	T	rs2854137	1	0	1	0.0023	MT-TA	non coding exon
5605	A	G	.	1	1	2	0.0046	MT-TA	non coding exon
5608	C	T	.	1	0	1	0.0023	MT-TA	non coding exon
5633	C	T	.	1	0	1	0.0023	MT-TA	non coding exon
5655	T	C	.	1	0	1	0.0023	MT-TA	non coding exon
5656	A	G	.	1	0	7	0.0161	-	-	-	-	-	-
5746	GA	G	.	0	0	1	0.0023	-	-	-	-	-	-
5773	G	A	rs201932824	1	0	2	0.0046	MT-TC	non coding exon
5788	T	C	.	1	0	1	0.0023	MT-TC	non coding exon
5812	A	G	.	1	0	1	0.0023	MT-TC	non coding exon
5814	T	C	rs200077222	1	0	1	0.0023	MT-TC	non coding exon
5821	G	A	rs200587831	1	0	1	0.0023	MT-TC	non coding exon
5911	C	T	.	1	0	1	0.0023	MT-CO1	missense	gCc/gTc	A/V	tolerated	benign
5913	G	A	rs201617272	1	0	2	0.0046	MT-CO1	missense	Gac/Aac	D/N	tolerated	benign
5964	T	C	.	1	0	1	0.0023	MT-CO1	synonymous	Tta/Cta	L
5978	A	G	.	1	0	1	0.0023	MT-CO1	synonymous	tgA/tgG	W
5996	A	G	.	1	0	1	0.0023	MT-CO1	synonymous	acA/acG	T
5999	T	C	.	1	0	12	0.0275	MT-CO1	synonymous	gcT/gcC	A
6026	G	A	rs41474553	1	0	2	0.0046	MT-CO1	synonymous	ctG/ctA	L
6045	C	T	rs41331648	1	0	10	0.0229	MT-CO1	synonymous	Cta/Tta	L
6047	A	G	.	1	0	14	0.0321	MT-CO1	synonymous	ctA/ctG	L
6050	T	C	.	1	0	3	0.0069	MT-CO1	synonymous	ggT/ggC	G
6071	T	C	rs7340086	1	0	1	0.0023	MT-CO1	synonymous	gtT/gtC	V
6113	A	T	.	0	0	1	0.0023	MT-CO1	synonymous	gtA/gtT	V
6146	A	G	.	1	1	2	0.0046	MT-CO1	synonymous	tgA/tgG	W
6152	T	C	rs41362652	1	0	11	0.0252	MT-CO1	synonymous	gtT/gtC	V
6158	A	G	.	1	0	1	0.0023	MT-CO1	synonymous	ctA/ctG	L
6185	T	C	rs1029272	1	0	1	0.0023	MT-CO1	synonymous	ttT/ttC	F
6200	C	T	.	0	0	1	0.0023	MT-CO1	synonymous	aaC/aaT	N
6221	T	C	.	1	0	4	0.0092	MT-CO1	synonymous	ccT/ccC	P
6237	C	A	.	1	0	2	0.0046	MT-CO1	missense	Ctg/Atg	L/M	deleterious	probably damaging
6260	G	A	rs201395766	1	0	5	0.0115	MT-CO1	synonymous	gaG/gaA	E
6261	G	A	rs201262114	1	1	3	0.0069	MT-CO1	missense	Gcc/Acc	A/T	tolerated	probably damaging
6267	G	A	rs202216551	1	1	1	0.0023	MT-CO1	missense	Gca/Aca	A/T	deleterious	benign
6272	A	G	.	1	0	1	0.0023	MT-CO1	synonymous	ggA/ggG	G
6284	A	G	.	1	0	1	0.0023	MT-CO1	synonymous	acA/acG	T
6290	C	T	.	1	0	1	0.0023	MT-CO1	synonymous	taC/taT	Y
6296	C	A	.	1	0	3	0.0069	MT-CO1	synonymous	ccC/ccA	P
6296	C	T	.	1	0	1	0.0023	MT-CO1	synonymous	ccC/ccT	P
6323	A	G	.	1	0	1	0.0023	MT-CO1	synonymous	ggA/ggG	G
6351	T	C	.	1	0	1	0.0023	MT-CO1	synonymous	Tta/Cta	L
6392	T	C	.	1	0	1	0.0023	MT-CO1	synonymous	aaT/aaC	N
6446	G	A	.	1	0	3	0.0069	MT-CO1	synonymous	acG/acA	T
6480	G	A	rs199476128	1	0	1	0.0023	MT-CO1	missense	Gtc/Atc	V/I	tolerated	benign
6485	A	G	.	1	0	1	0.0023	MT-CO1	synonymous	ctA/ctG	L
6489	C	A	rs28461189	1	1	3	0.0069	MT-CO1	missense	Ctc/Atc	L/I	deleterious	probably damaging
6491	C	T	.	1	0	1	0.0023	MT-CO1	synonymous	ctC/ctT	L
6518	C	T	.	1	0	2	0.0046	MT-CO1	synonymous	ggC/ggT	G
6527	A	G	rs1015433	1	0	1	0.0023	MT-CO1	synonymous	atA/atG	M
6528	C	T	.	1	0	2	0.0046	MT-CO1	synonymous	Cta/Tta	L
6546	C	T	.	1	0	1	0.0023	MT-CO1	missense	Ctc/Ttc	L/F	tolerated	benign
6554	C	T	.	1	0	1	0.0023	MT-CO1	synonymous	acC/acT	T
6569	C	T	.	0	0	1	0.0023	MT-CO1	synonymous	ccC/ccT	P
6599	A	G	.	1	0	1	0.0023	MT-CO1	synonymous	caA/caG	Q
6608	C	T	.	0	0	1	0.0023	MT-CO1	synonymous	ttC/ttT	F
6620	T	C	.	1	0	1	0.0023	MT-CO1	synonymous	ggT/ggC	G
6665	C	T	.	1	0	2	0.0046	MT-CO1	synonymous	atC/atT	I
6671	T	C	rs1978028	1	0	2	0.0046	MT-CO1	synonymous	caT/caC	H
6680	T	C	rs41352249	1	0	2	0.0046	MT-CO1	synonymous	acT/acC	T
6716	A	G	.	1	0	2	0.0046	MT-CO1	synonymous	atA/atG	M
6719	T	C	rs28358872	1	0	1	0.0023	MT-CO1	synonymous	ggT/ggC	G
6722	G	A	.	1	0	1	0.0023	MT-CO1	synonymous	atG/atA	M
6723	G	A	.	1	1	1	0.0023	MT-CO1	missense	Gtc/Atc	V/I	tolerated	benign
6734	G	A	rs41413745	1	0	1	0.0023	MT-CO1	synonymous	atG/atA	M
6752	A	G	rs41332953	1	0	1	0.0023	MT-CO1	synonymous	ctA/ctG	L
6755	G	A	.	1	0	1	0.0023	MT-CO1	synonymous	ggG/ggA	G
6776	T	C	.	1	0	26	0.0596	MT-CO1	synonymous	caT/caC	H
6812	A	G	.	0	0	1	0.0023	MT-CO1	synonymous	gcA/gcG	A
6899	G	A	.	1	0	3	0.0069	MT-CO1	synonymous	atG/atA	M
6920	C	A	.	1	0	1	0.0023	MT-CO1	synonymous	ctC/ctA	L
6929	A	G	.	1	0	3	0.0069	MT-CO1	synonymous	ctA/ctG	L
6935	C	T	.	1	0	1	0.0023	MT-CO1	synonymous	ttC/ttT	F
6953	A	G	.	1	0	3	0.0069	MT-CO1	synonymous	gtA/gtG	V
6962	G	A	rs1970771	1	0	1	0.0023	MT-CO1	synonymous	ctG/ctA	L
7001	A	G	.	1	0	1	0.0023	MT-CO1	synonymous	gtA/gtG	V
7004	A	G	.	0	0	1	0.0023	MT-CO1	synonymous	ctA/ctG	L
7013	G	A	.	1	0	2	0.0046	MT-CO1	synonymous	acG/acA	T
7022	T	C	.	1	0	2	0.0046	MT-CO1	synonymous	gtT/gtC	V
7028	C	T	rs2015062	1	0	237	0.5436	MT-CO1	synonymous	gcC/gcT	A
7083	A	G	.	1	0	1	0.0023	MT-CO1	missense	Att/Gtt	I/V	tolerated	benign
7094	T	C	.	1	0	2	0.0046	MT-CO1	synonymous	ttT/ttC	F
7109	C	T	.	1	0	1	0.0023	MT-CO1	synonymous	ggC/ggT	G
7146	A	G	.	1	0	1	0.0023	MT-CO1	missense	Act/Gct	T/A	tolerated	benign
7148	T	C	.	1	0	1	0.0023	MT-CO1	synonymous	acT/acC	T
7151	C	T	.	1	0	1	0.0023	MT-CO1	synonymous	atC/atT	I
7175	T	C	rs28358874	1	0	1	0.0023	MT-CO1	synonymous	acT/acC	T
7184	A	G	.	1	0	1	0.0023	MT-CO1	synonymous	ccA/ccG	P
7202	A	G	.	1	0	2	0.0046	MT-CO1	synonymous	ctA/ctG	L
7226	G	A	.	1	0	1	0.0023	MT-CO1	synonymous	tcG/tcA	S
7235	C	A	.	1	0	1	0.0023	MT-CO1	synonymous	ccC/ccA	P
7238	T	C	.	1	0	1	0.0023	MT-CO1	synonymous	gaT/gaC	D
7245	A	G	.	1	0	1	0.0023	MT-CO1	missense	Acc/Gcc	T/A	tolerated	probably damaging
7249	C	T	.	1	0	1	0.0023	MT-CO1	missense	aCa/aTa	T/M	tolerated	benign
7253	A	G	.	1	0	1	0.0023	MT-CO1	synonymous	tgA/tgG	W
7256	C	T	rs41542322	1	0	3	0.0069	MT-CO1	synonymous	aaC/aaT	N
7265	A	G	.	1	0	1	0.0023	MT-CO1	synonymous	tcA/tcG	S
7269	G	A	.	1	0	1	0.0023	MT-CO1	missense	Gta/Ata	V/M	tolerated	benign
7274	C	T	rs78810645	1	0	1	0.0023	MT-CO1	synonymous	ggC/ggT	G
7278	T	C	.	1	0	2	0.0046	MT-CO1	missense	Ttc/Ctc	F/L	tolerated	benign
7299	A	G	rs3884239	1	0	2	0.0046	MT-CO1	missense	Ata/Gta	M/V	tolerated	benign
7337	G	A	.	1	0	3	0.0069	MT-CO1	synonymous	tcG/tcA	S
7340	G	A	.	1	0	1	0.0023	MT-CO1	synonymous	aaG/aaA	K
7364	A	G	.	1	0	2	0.0046	MT-CO1	synonymous	gaA/gaG	E
7366	C	T	.	0	1	1	0.0023	MT-CO1	missense	cCc/cTc	P/L	tolerated	benign
7372	T	C	.	1	0	1	0.0023	MT-CO1	missense	aTa/aCa	M/T	tolerated	benign
7375	A	G	.	1	1	1	0.0023	MT-CO1	missense	aAc/aGc	N/S	tolerated	benign
7379	G	A	.	1	0	1	0.0023	MT-CO1	synonymous	ctG/ctA	L
7385	A	G	.	1	0	2	0.0046	MT-CO1	synonymous	tgA/tgG	W
7427	C	T	.	1	0	1	0.0023	MT-CO1	synonymous	ccC/ccT	P
7444	G	A	rs199474822	1	0	2	0.0046	MT-CO1	stop lost	aGa/aAa	*/K
7465	AC	A	rs111033319	1	1	1	0.0023	MT-TS1	non coding exon
7476	C	T	rs201950015	1	0	6	0.0138	MT-TS1	non coding exon
7521	G	A	rs200336937	1	0	2	0.0046	MT-TD	non coding exon
7568	T	C	.	1	0	1	0.0023	MT-TD	non coding exon
7570	A	G	.	1	1	1	0.0023	MT-TD	non coding exon
7581	T	C	rs201582552	1	0	1	0.0023	MT-TD	non coding exon
7598	G	A	.	1	0	3	0.0069	MT-CO2	missense	Gcg/Acg	A/T	tolerated	benign
7624	T	C	rs28358879	1	0	1	0.0023	MT-CO2	synonymous	acT/acC	T
7645	T	C	.	1	0	1	0.0023	MT-CO2	synonymous	ctT/ctC	L
7657	T	C	.	1	0	1	0.0023	MT-CO2	synonymous	caT/caC	H
7664	G	A	.	1	0	1	0.0023	MT-CO2	missense	Gcc/Acc	A/T	tolerated	benign
7681	C	T	.	1	0	2	0.0046	MT-CO2	synonymous	ttC/ttT	F
7694	C	T	.	1	0	1	0.0023	MT-CO2	synonymous	Cta/Tta	L
7705	T	C	.	1	0	5	0.0115	MT-CO2	synonymous	taT/taC	Y
7729	A	G	.	1	0	2	0.0046	MT-CO2	synonymous	acA/acG	T
7762	G	A	.	1	0	1	0.0023	MT-CO2	synonymous	caG/caA	Q
7765	A	G	.	1	0	1	0.0023	MT-CO2	synonymous	gaA/gaG	E
7768	A	G	rs41534044	1	0	14	0.0321	MT-CO2	synonymous	atA/atG	M
7771	A	G	.	1	0	1	0.0023	MT-CO2	synonymous	gaA/gaG	E
7772	A	G	.	1	0	1	0.0023	MT-CO2	missense	Acc/Gcc	T/A	tolerated	benign
7789	G	A	.	1	0	1	0.0023	MT-CO2	synonymous	ctG/ctA	L
7805	G	A	.	1	0	2	0.0046	MT-CO2	missense	Gtc/Atc	V/I	tolerated	benign
7810	C	T	.	1	0	1	0.0023	MT-CO2	synonymous	ctC/ctT	L
7813	C	T	.	1	0	1	0.0023	MT-CO2	synonymous	atC/atT	I
7819	C	A	.	1	0	1	0.0023	MT-CO2	synonymous	ctC/ctA	L
7843	A	G	.	1	0	1	0.0023	MT-CO2	synonymous	atA/atG	M
7859	G	A	.	1	0	1	0.0023	MT-CO2	missense	Gat/Aat	D/N	tolerated	benign
7864	C	T	.	1	0	8	0.0183	MT-CO2	synonymous	ccC/ccT	P
7867	C	T	.	1	0	1	0.0023	MT-CO2	synonymous	tcC/tcT	S
7873	C	T	.	1	0	1	0.0023	MT-CO2	synonymous	acC/acT	T
7894	A	G	.	1	0	1	0.0023	MT-CO2	synonymous	caA/caG	Q
7930	A	G	.	1	0	1	0.0023	MT-CO2	synonymous	ggA/ggG	G
7930	A	T	.	1	0	1	0.0023	MT-CO2	synonymous	ggA/ggT	G
7941	A	G	.	1	1	1	0.0023	MT-CO2	missense	aAc/aGc	N/S	deleterious	probably damaging
7960	A	C	.	1	0	1	0.0023	MT-CO2	synonymous	ccA/ccC	P
7964	T	C	.	1	0	1	0.0023	MT-CO2	missense	Ttc/Ctc	F/L	deleterious	probably damaging
7976	G	A	.	1	1	1	0.0023	MT-CO2	missense	Ggc/Agc	G/S	deleterious	probably damaging
8027	G	A	rs1116904	1	0	2	0.0046	MT-CO2	missense	Gcc/Acc	A/T	tolerated	probably damaging
8029	C	T	.	1	0	1	0.0023	MT-CO2	synonymous	gcC/gcT	A
8041	A	G	.	1	0	1	0.0023	MT-CO2	synonymous	atA/atG	M
8065	G	A	.	1	0	2	0.0046	MT-CO2	synonymous	ttG/ttA	L
8119	T	C	.	1	0	2	0.0046	MT-CO2	synonymous	cgT/cgC	R
8149	A	G	.	1	0	1	0.0023	MT-CO2	synonymous	cgA/cgG	R
8155	G	A	.	1	0	2	0.0046	MT-CO2	synonymous	ggG/ggA	G
8185	T	C	.	1	0	1	0.0023	MT-CO2	synonymous	tgT/tgC	C
8200	T	C	.	1	0	1	0.0023	MT-CO2	synonymous	agT/agC	S
8206	G	A	rs28358883	1	0	1	0.0023	MT-CO2	synonymous	atG/atA	M
8251	G	A	rs3021089	1	0	2	0.0046	MT-CO2	synonymous	ggG/ggA	G
8260	T	C	.	1	0	1	0.0023	MT-CO2	synonymous	ttT/ttC	F
8263	C	T	.	0	0	1	0.0023	MT-CO2	synonymous	acC/acT	T
8269	G	A	rs8896	1	0	11	0.0252	-	-	-	-	-	-
8270	C	T	.	1	0	4	0.0092	-	-	-	-	-	-
8271	A	ACCC	.	0	0	1	0.0023	-	-	-	-	-	-
8273	C	T	.	1	0	2	0.0046	-	-	-	-	-	-
8277	T	C	rs41324946	1	0	3	0.0069	-	-	-	-	-	-
8281	C	G	.	1	0	1	0.0023	-	-	-	-	-	-
8296	A	G	rs118192102	1	1	1	0.0023	MT-TK	non coding exon
8334	G	A	.	1	1	1	0.0023	MT-TK	non coding exon
8348	A	G	.	1	0	2	0.0046	MT-TK	non coding exon
8392	G	A	.	1	0	1	0.0023	MT-ATP8	synonymous	tgG/tgA	W
8393	C	T	rs121434446	1	0	3	0.0069	MT-ATP8	missense	Ccc/Tcc	P/S	tolerated	probably damaging
8428	C	T	rs1116905	1	0	1	0.0023	MT-ATP8	synonymous	ttC/ttT	F
8435	A	G	.	1	0	1	0.0023	MT-ATP8	missense	Acc/Gcc	T/A	tolerated	benign
8448	T	C	.	1	0	3	0.0069	MT-ATP8	missense	aTa/aCa	M/T	tolerated	benign
8455	C	T	.	1	0	1	0.0023	MT-ATP8	synonymous	aaC/aaT	N
8465	C	T	.	0	0	1	0.0023	MT-ATP8	missense	Cac/Tac	H/Y	tolerated	probably damaging
8468	C	T	rs1116907	1	0	1	0.0023	MT-ATP8	synonymous	Cta/Tta	L
8472	C	T	.	1	0	1	0.0023	MT-ATP8	missense	cCt/cTt	P/L	tolerated	benign
8473	T	C	.	1	0	1	0.0023	MT-ATP8	synonymous	ccT/ccC	P
8485	G	A	.	1	0	3	0.0069	MT-ATP8	synonymous	aaG/aaA	K
8490	T	C	.	1	0	1	0.0023	MT-ATP8	missense	aTa/aCa	M/T	tolerated	possibly damaging
8508	A	G	.	1	0	1	0.0023	MT-ATP8	missense	aAc/aGc	N/S	tolerated	benign
8512	A	G	.	1	0	2	0.0046	MT-ATP8	synonymous	aaA/aaG	K
8516	T	C	.	1	1	1	0.0023	MT-ATP8	missense	Tga/Cga	W/R	deleterious	probably damaging
8527	A	G	.	1	1	1	0.0023	MT-ATP8	synonymous	aaA/aaG	K
8538	T	C	.	1	0	1	0.0023	MT-ATP8	missense	aTc/aCc	I/T	tolerated	possibly damaging
8538	T	C	.	1	0	1	0.0023	MT-ATP6	synonymous	aaT/aaC	N
8557	G	A	.	1	0	5	0.0115	MT-ATP6	missense	Gcc/Acc	A/T	tolerated	benign
8557	G	A	.	1	0	5	0.0115	MT-ATP8	synonymous	ttG/ttA	L
8563	A	G	.	1	0	1	0.0023	MT-ATP6	missense	Aca/Gca	T/A	deleterious	probably damaging
8563	A	G	.	1	0	1	0.0023	MT-ATP8	synonymous	ccA/ccG	P
8566	A	G	rs3020563	1	0	2	0.0046	MT-ATP6	missense	Atc/Gtc	I/V	tolerated	benign
8566	A	G	rs3020563	1	0	2	0.0046	MT-ATP8	synonymous	caA/caG	Q
8567	T	C	.	1	0	1	0.0023	MT-ATP6	missense	aTc/aCc	I/T	deleterious	benign
8567	T	C	.	1	0	1	0.0023	MT-ATP8	missense	Tcc/Ccc	S/P	deleterious	probably damaging
8572	G	A	rs28502681	1	1	1	0.0023	MT-ATP6	missense	Ggc/Agc	G/S	deleterious	possibly damaging
8573	G	A	.	1	1	2	0.0046	MT-ATP6	missense	gGc/gAc	G/D	deleterious	benign
8581	G	A	.	1	0	1	0.0023	MT-ATP6	missense	Gcc/Acc	A/T	tolerated	probably damaging
8584	G	A	rs3135028	1	0	1	0.0023	MT-ATP6	missense	Gca/Aca	A/T	tolerated	benign
8599	C	T	.	1	0	1	0.0023	MT-ATP6	synonymous	Cta/Tta	L
8602	T	C	.	1	0	1	0.0023	MT-ATP6	missense	Ttt/Ctt	F/L	tolerated	benign
8628	C	T	.	1	0	1	0.0023	MT-ATP6	synonymous	tcC/tcT	S
8634	T	C	.	1	0	1	0.0023	MT-ATP6	synonymous	taT/taC	Y
8654	T	C	rs200811540	1	0	1	0.0023	MT-ATP6	missense	aTc/aCc	I/T	tolerated	benign
8655	C	T	rs2853822	1	0	1	0.0023	MT-ATP6	synonymous	atC/atT	I
8659	A	G	.	1	0	1	0.0023	MT-ATP6	missense	Acc/Gcc	T/A	deleterious	benign
8668	T	C	.	1	0	1	0.0023	MT-ATP6	missense	Tga/Cga	W/R	deleterious	probably damaging
8673	A	G	.	0	0	1	0.0023	MT-ATP6	synonymous	ctA/ctG	L
8697	G	A	rs28358886	1	0	44	0.1009	MT-ATP6	synonymous	atG/atA	M
8701	A	G	rs2000975	1	0	9	0.0206	MT-ATP6	missense	Acc/Gcc	T/A	tolerated	benign
8705	T	C	.	1	0	2	0.0046	MT-ATP6	missense	aTa/aCa	M/T	tolerated	benign
8733	T	C	.	1	0	1	0.0023	MT-ATP6	synonymous	tcT/tcC	S
8743	G	A	.	1	0	2	0.0046	MT-ATP6	missense	Gta/Ata	V/M	tolerated	benign
8772	T	C	.	1	0	1	0.0023	MT-ATP6	synonymous	acT/acC	T
8784	A	T	rs3094283	1	0	2	0.0046	MT-ATP6	synonymous	ggA/ggT	G
8802	T	C	.	1	0	1	0.0023	MT-ATP6	synonymous	ttT/ttC	F
8818	C	T	.	1	1	6	0.0138	MT-ATP6	synonymous	Cta/Tta	L
8829	C	T	rs2000976	1	0	1	0.0023	MT-ATP6	synonymous	aaC/aaT	N
8836	A	G	.	1	0	1	0.0023	MT-ATP6	missense	Atg/Gtg	M/V	deleterious	possibly damaging
8839	G	A	.	1	1	2	0.0046	MT-ATP6	missense	Gcc/Acc	A/T	deleterious	probably damaging
8860	A	G	rs2001031	1	0	433	0.9931	MT-ATP6	missense	Aca/Gca	T/A	tolerated	benign
8865	G	A	.	1	0	1	0.0023	MT-ATP6	synonymous	gtG/gtA	V
8868	T	C	.	1	0	1	0.0023	MT-ATP6	synonymous	atT/atC	I
8869	A	G	rs200425229	1	1	3	0.0069	MT-ATP6	missense	Ata/Gta	M/V	tolerated	benign
8887	A	G	.	1	0	1	0.0023	MT-ATP6	missense	Att/Gtt	I/V	deleterious	benign
8898	C	T	.	1	0	1	0.0023	MT-ATP6	synonymous	gcC/gcT	A
8901	A	G	.	1	0	1	0.0023	MT-ATP6	synonymous	ctA/ctG	L
8902	G	A	.	1	1	1	0.0023	MT-ATP6	missense	Gcc/Acc	A/T	deleterious	benign
8908	T	C	.	1	0	1	0.0023	MT-ATP6	missense	Ttc/Ctc	F/L	tolerated	benign
8920	G	A	rs28406348	1	0	1	0.0023	MT-ATP6	missense	Ggc/Agc	G/S	deleterious	probably damaging
8932	C	T	.	1	0	1	0.0023	MT-ATP6	missense	Ccc/Tcc	P/S	tolerated	probably damaging
8945	T	C	.	1	0	1	0.0023	MT-ATP6	missense	aTa/aCa	M/T	tolerated	probably damaging
8950	G	A	.	1	0	3	0.0069	MT-ATP6	missense	Gtt/Att	V/I	tolerated	benign
8982	A	G	.	1	0	1	0.0023	MT-ATP6	synonymous	caA/caG	Q
8994	G	A	rs28358887	1	0	12	0.0275	MT-ATP6	synonymous	ctG/ctA	L
8998	G	A	.	1	1	2	0.0046	MT-ATP6	missense	Gta/Ata	V/M	deleterious	possibly damaging
9004	C	T	.	1	0	1	0.0023	MT-ATP6	synonymous	Cta/Tta	L
9006	A	G	.	1	0	1	0.0023	MT-ATP6	synonymous	ctA/ctG	L
9010	G	A	.	1	1	1	0.0023	MT-ATP6	missense	Gct/Act	A/T	deleterious	probably damaging
9027	C	T	.	1	0	1	0.0023	MT-ATP6	synonymous	ggC/ggT	G
9042	C	T	rs3020605	1	0	1	0.0023	MT-ATP6	synonymous	caC/caT	H
9052	A	G	.	1	0	1	0.0023	MT-ATP6	missense	Agc/Ggc	S/G	tolerated	benign
9053	G	A	rs199646902	1	0	3	0.0069	MT-ATP6	missense	aGc/aAc	S/N	tolerated	benign
9055	G	A	rs200191755	1	1	40	0.0917	MT-ATP6	missense	Gcc/Acc	A/T	tolerated	possibly damaging
9063	A	G	.	1	0	1	0.0023	MT-ATP6	synonymous	ctA/ctG	L
9070	T	G	.	1	0	2	0.0046	MT-ATP6	missense	Tca/Gca	S/A	tolerated	benign
9078	T	C	.	1	0	1	0.0023	MT-ATP6	synonymous	atT/atC	I
9093	A	G	rs41513156	1	0	3	0.0069	MT-ATP6	synonymous	acA/acG	T
9100	A	G	.	1	1	1	0.0023	MT-ATP6	missense	Atc/Gtc	I/V	deleterious	benign
9101	T	C	rs199476134	1	0	2	0.0046	MT-ATP6	missense	aTc/aCc	I/T	tolerated	benign
9115	A	G	.	1	0	1	0.0023	MT-ATP6	missense	Att/Gtt	I/V	tolerated	benign
9123	G	A	rs28358270	1	0	11	0.0252	MT-ATP6	synonymous	ctG/ctA	L
9136	A	G	.	1	0	1	0.0023	MT-ATP6	missense	Atc/Gtc	I/V	tolerated	benign
9138	C	T	.	0	0	1	0.0023	MT-ATP6	synonymous	atC/atT	I
9150	A	G	.	1	0	3	0.0069	MT-ATP6	synonymous	ttA/ttG	L
9174	T	C	.	1	0	1	0.0023	MT-ATP6	synonymous	ctT/ctC	L
9196	G	A	.	1	1	2	0.0046	MT-ATP6	missense	Gac/Aac	D/N	tolerated	benign
9210	A	G	.	1	0	2	0.0046	MT-CO3	missense	Acc/Gcc	T/A	tolerated	benign
9221	A	G	.	1	0	1	0.0023	MT-CO3	synonymous	tcA/tcG	S
9230	T	C	.	1	0	1	0.0023	MT-CO3	synonymous	taT/taC	Y
9254	A	G	.	1	0	6	0.0138	MT-CO3	synonymous	tgA/tgG	W
9266	G	A	.	1	0	3	0.0069	MT-CO3	synonymous	ggG/ggA	G
9276	G	A	.	1	1	1	0.0023	MT-CO3	missense	Gcc/Acc	A/T	deleterious	benign
9287	G	A	.	1	0	1	0.0023	MT-CO3	synonymous	atG/atA	M
9293	C	T	.	1	0	1	0.0023	MT-CO3	synonymous	tcC/tcT	S
9300	G	A	.	1	0	2	0.0046	MT-CO3	missense	Gcc/Acc	A/T	tolerated	benign
9338	A	G	.	1	0	1	0.0023	MT-CO3	synonymous	atA/atG	M
9347	A	G	rs2853824	1	0	1	0.0023	MT-CO3	synonymous	ctA/ctG	L
9356	C	T	.	1	0	1	0.0023	MT-CO3	synonymous	aaC/aaT	N
9368	A	G	.	1	0	1	0.0023	MT-CO3	synonymous	atA/atG	M
9370	A	T	.	0	0	1	0.0023	MT-CO3	missense	tAc/tTc	Y/F	tolerated	benign
9377	A	G	rs28380140	1	0	1	0.0023	MT-CO3	synonymous	tgA/tgG	W
9380	G	A	.	1	0	11	0.0252	MT-CO3	synonymous	tgG/tgA	W
9386	T	C	.	1	0	1	0.0023	MT-CO3	synonymous	gaT/gaC	D
9389	A	G	rs28462217	1	0	2	0.0046	MT-CO3	synonymous	gtA/gtG	V
9407	C	T	.	1	0	1	0.0023	MT-CO3	synonymous	taC/taT	Y
9425	A	G	.	1	0	1	0.0023	MT-CO3	synonymous	ccA/ccG	P
9438	G	A	.	1	1	2	0.0046	MT-CO3	missense	Ggc/Agc	G/S	deleterious	benign
9448	A	G	.	1	1	1	0.0023	MT-CO3	missense	tAc/tGc	Y/C	deleterious	probably damaging
9449	C	T	rs28358272	1	0	1	0.0023	MT-CO3	synonymous	taC/taT	Y
9452	G	A	.	1	0	3	0.0069	MT-CO3	synonymous	ggG/ggA	G
9456	A	G	.	1	0	1	0.0023	MT-CO3	missense	Atc/Gtc	I/V	tolerated	benign
9468	A	G	.	1	0	1	0.0023	MT-CO3	missense	Acc/Gcc	T/A	tolerated	benign
9477	G	A	rs2853825	1	0	26	0.0596	MT-CO3	missense	Gtt/Att	V/I	tolerated	benign
9489	G	A	.	1	0	1	0.0023	MT-CO3	missense	Gca/Aca	A/T	tolerated	benign
9500	C	A	.	0	0	1	0.0023	MT-CO3	missense	ttC/ttA	F/L	deleterious	probably damaging
9531	A	G	.	1	1	1	0.0023	MT-CO3	missense	Acc/Gcc	T/A	tolerated	probably damaging
9540	T	C	rs2248727	1	0	7	0.0161	MT-CO3	synonymous	Tta/Cta	L
9545	AG	A	.	0	1	2	0.0046	-	-	-	-	-	-
9548	G	A	.	1	0	4	0.0092	MT-CO3	synonymous	ggG/ggA	G
9577	T	C	.	0	1	1	0.0023	MT-CO3	missense	cTa/cCa	L/P	deleterious	probably damaging
9615	T	C	.	1	0	2	0.0046	MT-CO3	synonymous	Tta/Cta	L
9664	A	G	.	1	0	1	0.0023	MT-CO3	missense	gAa/gGa	E/G	deleterious	benign
9667	A	G	rs41482146	1	0	1	0.0023	MT-CO3	missense	aAc/aGc	N/S	tolerated	benign
9682	T	C	rs199750417	1	0	1	0.0023	MT-CO3	missense	aTa/aCa	M/T	tolerated	benign
9695	G	A	.	1	0	2	0.0046	MT-CO3	synonymous	ctG/ctA	L
9698	T	C	rs9743	1	0	41	0.0940	MT-CO3	synonymous	ctT/ctC	L
9716	T	C	rs41502750	1	0	8	0.0183	MT-CO3	synonymous	ggT/ggC	G
9800	T	C	.	1	0	3	0.0069	MT-CO3	synonymous	ttT/ttC	F
9804	G	A	rs200613617	1	1	2	0.0046	MT-CO3	missense	Gcc/Acc	A/T	deleterious	benign
9818	C	T	rs2854139	1	0	1	0.0023	MT-CO3	synonymous	caC/caT	H
9822	C	T	.	1	1	2	0.0046	MT-CO3	missense	Ctt/Ttt	L/F	deleterious	benign
9833	T	C	rs3902407	1	0	1	0.0023	MT-CO3	synonymous	atT/atC	I
9836	T	C	.	1	0	1	0.0023	MT-CO3	synonymous	atT/atC	I
9873	C	A	.	0	0	1	0.0023	MT-CO3	missense	Cta/Ata	L/M	tolerated	probably damaging
9890	A	G	.	0	0	1	0.0023	MT-CO3	synonymous	acA/acG	T
9896	A	G	.	1	0	2	0.0046	MT-CO3	synonymous	aaA/aaG	K
9899	T	C	rs41345446	1	0	9	0.0206	MT-CO3	synonymous	caT/caC	H
9903	T	C	rs199999390	1	1	1	0.0023	MT-CO3	missense	Ttt/Ctt	F/L	deleterious	probably damaging
9921	G	A	.	1	1	1	0.0023	MT-CO3	missense	Gcc/Acc	A/T	deleterious	benign
9938	T	C	.	1	0	1	0.0023	MT-CO3	synonymous	ttT/ttC	F
9941	A	G	.	1	0	1	0.0023	MT-CO3	synonymous	gtA/gtG	V
9947	G	A	.	1	0	2	0.0046	MT-CO3	synonymous	gtG/gtA	V
9950	T	C	rs3134801	1	0	2	0.0046	MT-CO3	synonymous	gtT/gtC	V
9962	G	A	.	1	0	1	0.0023	MT-CO3	synonymous	ctG/ctA	L
9966	G	A	rs200809063	1	0	2	0.0046	MT-CO3	missense	Gtc/Atc	V/I	tolerated	benign
9986	G	A	.	1	0	2	0.0046	MT-CO3	synonymous	ggG/ggA	G
9989	T	C	.	1	0	1	0.0023	MT-CO3	synonymous	tcT/tcC	S
9993	T	C	.	1	1	1	0.0023	MT-TG	non coding exon
10007	T	C	rs201906571	1	0	1	0.0023	MT-TG	non coding exon
10030	C	T	.	0	0	1	0.0023	MT-TG	non coding exon
10031	T	C	rs200048690	1	0	1	0.0023	MT-TG	non coding exon
10032	A	G	.	1	0	1	0.0023	MT-TG	non coding exon
10034	T	C	rs41347846	1	0	2	0.0046	MT-TG	non coding exon
10044	A	G	rs41362547	1	0	4	0.0092	MT-TG	non coding exon
10081	T	C	.	1	0	1	0.0023	MT-ND3	missense	aTa/aCa	M/T	tolerated	benign
10084	T	C	rs41487950	1	0	2	0.0046	MT-ND3	missense	aTc/aCc	I/T	tolerated	benign
10086	A	G	rs28358274	1	0	1	0.0023	MT-ND3	missense	Aac/Gac	N/D	tolerated	possibly damaging
10094	C	A	.	0	0	1	0.0023	MT-ND3	synonymous	ctC/ctA	L
10097	A	G	.	1	0	1	0.0023	MT-ND3	synonymous	ctA/ctG	L
10100	C	T	.	1	0	1	0.0023	MT-ND3	synonymous	gcC/gcT	A
10101	T	C	.	1	0	3	0.0069	MT-ND3	synonymous	Tta/Cta	L
10115	T	C	rs3899188	1	0	1	0.0023	MT-ND3	synonymous	atT/atC	I
10163	C	A	.	1	0	1	0.0023	MT-ND3	synonymous	acC/acA	T
10172	G	A	.	1	0	2	0.0046	MT-ND3	synonymous	gaG/gaA	E
10192	C	T	.	1	0	2	0.0046	MT-ND3	missense	tCc/tTc	S/F	deleterious	benign
10211	C	T	.	1	0	1	0.0023	MT-ND3	synonymous	ttC/ttT	F
10217	A	G	.	1	0	1	0.0023	MT-ND3	synonymous	atA/atG	M
10238	T	C	rs28358275	1	0	3	0.0069	MT-ND3	synonymous	atT/atC	I
10256	T	C	.	1	0	1	0.0023	MT-ND3	synonymous	gaT/gaC	D
10307	C	T	.	1	0	1	0.0023	MT-ND3	synonymous	aaC/aaT	N
10336	T	C	.	1	0	1	0.0023	MT-ND3	missense	tTa/tCa	L/S	tolerated	benign
10340	A	G	.	1	0	1	0.0023	MT-ND3	synonymous	ttA/ttG	L
10361	T	C	.	1	0	1	0.0023	MT-ND3	synonymous	agT/agC	S
10364	G	A	.	1	0	1	0.0023	MT-ND3	synonymous	ctG/ctA	L
10373	G	A	rs28358277	1	0	2	0.0046	MT-ND3	synonymous	gaG/gaA	E
10394	C	T	.	1	0	2	0.0046	MT-ND3	synonymous	gaC/gaT	D
10398	A	G	rs2853826	1	0	72	0.1651	MT-ND3	missense	Acc/Gcc	T/A	tolerated	benign
10400	C	T	rs28358278	1	0	3	0.0069	MT-ND3	synonymous	acC/acT	T
10410	T	C	rs200478835	1	0	2	0.0046	MT-TR	non coding exon
10454	T	C	.	1	0	1	0.0023	MT-TR	non coding exon
10463	T	C	rs28358279	1	0	45	0.1032	MT-TR	non coding exon
10478	C	T	.	1	0	1	0.0023	MT-ND4L	synonymous	ctC/ctT	L
10499	A	G	.	1	0	4	0.0092	MT-ND4L	synonymous	ctA/ctG	L
10506	A	G	rs199688733	1	0	2	0.0046	MT-ND4L	missense	Acc/Gcc	T/A	tolerated	benign
10532	A	G	.	1	0	1	0.0023	MT-ND4L	synonymous	gtA/gtG	V
10550	A	G	rs28358280	1	0	40	0.0917	MT-ND4L	synonymous	atA/atG	M
10562	A	G	.	1	0	1	0.0023	MT-ND4L	synonymous	ctA/ctG	L
10580	A	G	.	1	0	1	0.0023	MT-ND4L	synonymous	atA/atG	M
10589	G	A	rs2853487	1	0	4	0.0092	MT-ND4L	synonymous	ctG/ctA	L
10601	T	C	.	1	0	2	0.0046	MT-ND4L	synonymous	gcT/gcC	A
10619	C	T	.	1	0	1	0.0023	MT-ND4L	synonymous	aaC/aaT	N
10646	G	A	.	1	0	1	0.0023	MT-ND4L	synonymous	gtG/gtA	V
10664	C	T	rs2854121	1	0	1	0.0023	MT-ND4L	synonymous	gtC/gtT	V
10680	G	A	.	1	1	1	0.0023	MT-ND4L	missense	Gca/Aca	A/T	deleterious	benign
10685	G	A	.	1	0	1	0.0023	MT-ND4L	synonymous	gcG/gcA	A
10688	G	A	rs2853488	1	0	1	0.0023	MT-ND4L	synonymous	gtG/gtA	V
10692	C	T	.	1	0	1	0.0023	MT-ND4L	synonymous	Cta/Tta	L
10698	C	T	.	1	0	1	0.0023	MT-ND4L	synonymous	Cta/Tta	L
10709	A	C	.	1	0	1	0.0023	MT-ND4L	synonymous	tcA/tcC	S
10750	A	G	.	1	0	1	0.0023	MT-ND4L	missense	aAc/aGc	N/S	tolerated	benign
10754	A	C	.	1	0	3	0.0069	MT-ND4L	synonymous	ctA/ctC	L
10757	C	T	.	1	0	1	0.0023	MT-ND4L	synonymous	ctC/ctT	L
10771	A	G	.	1	0	1	0.0023	MT-ND4	synonymous	ctA/ctG	L
10810	T	C	rs28358282	1	0	1	0.0023	MT-ND4	synonymous	ctT/ctC	L
10822	C	T	.	1	0	2	0.0046	MT-ND4	synonymous	caC/caT	H
10845	C	T	.	1	0	1	0.0023	MT-ND4	missense	aCc/aTc	T/I	tolerated	benign
10873	T	C	rs2857284	1	0	5	0.0115	MT-ND4	synonymous	ccT/ccC	P
10876	A	G	.	1	0	10	0.0229	MT-ND4	synonymous	ctA/ctG	L
10885	T	C	.	1	0	1	0.0023	MT-ND4	synonymous	ttT/ttC	F
10892	A	T	.	1	0	1	0.0023	MT-ND4	missense	Atc/Ttc	I/F	tolerated	possibly damaging
10895	A	G	.	1	0	1	0.0023	MT-ND4	missense	Aac/Gac	N/D	tolerated	benign
10907	T	C	.	1	0	2	0.0046	MT-ND4	missense	Ttt/Ctt	F/L	tolerated	benign
10915	T	C	rs2857285	1	0	5	0.0115	MT-ND4	synonymous	tgT/tgC	C
10927	T	C	.	1	0	2	0.0046	MT-ND4	synonymous	ttT/ttC	F
10966	T	C	.	1	0	1	0.0023	MT-ND4	synonymous	acT/acC	T
10978	A	G	.	1	0	1	0.0023	MT-ND4	synonymous	ctA/ctG	L
11002	A	G	.	1	1	2	0.0046	MT-ND4	synonymous	caA/caG	Q
11009	T	C	.	1	0	2	0.0046	MT-ND4	synonymous	Tta/Cta	L
11016	G	A	.	1	0	1	0.0023	MT-ND4	missense	aGt/aAt	S/N	tolerated	benign
11025	T	C	rs201300253	1	0	1	0.0023	MT-ND4	missense	cTa/cCa	L/P	tolerated	benign
11050	T	C	.	1	0	1	0.0023	MT-ND4	synonymous	tcT/tcC	S
11053	A	G	.	1	0	2	0.0046	MT-ND4	synonymous	atA/atG	M
11071	C	T	.	1	0	1	0.0023	MT-ND4	synonymous	atC/atT	I
11083	A	G	.	1	0	1	0.0023	MT-ND4	synonymous	atA/atG	M
11084	A	G	rs199476113	1	0	2	0.0046	MT-ND4	missense	Aca/Gca	T/A	tolerated	possibly damaging
11087	T	C	rs28433448	1	1	1	0.0023	MT-ND4	missense	Ttc/Ctc	F/L	deleterious	probably damaging
11143	C	T	.	1	0	1	0.0023	MT-ND4	synonymous	ccC/ccT	P
11147	T	C	.	1	0	1	0.0023	MT-ND4	synonymous	Ttg/Ctg	L
11150	G	A	.	1	0	2	0.0046	MT-ND4	missense	Gct/Act	A/T	deleterious	benign
11152	T	C	.	1	0	2	0.0046	MT-ND4	synonymous	gcT/gcC	A
11167	A	G	.	1	0	1	0.0023	MT-ND4	synonymous	tgA/tgG	W
11176	G	A	rs2853490	1	0	2	0.0046	MT-ND4	synonymous	caG/caA	Q
11197	C	T	rs75214962	1	0	1	0.0023	MT-ND4	synonymous	ggC/ggT	G
11204	T	C	rs201803443	1	0	2	0.0046	MT-ND4	missense	Ttc/Ctc	F/L	deleterious	benign
11251	A	G	rs3915952	1	0	75	0.1720	MT-ND4	synonymous	ctA/ctG	L
11253	T	C	rs200145866	1	1	7	0.0161	MT-ND4	missense	aTt/aCt	I/T	tolerated	benign
11260	T	C	.	1	0	2	0.0046	MT-ND4	synonymous	acT/acC	T
11287	T	C	.	1	0	1	0.0023	MT-ND4	synonymous	atT/atC	I
11290	A	G	.	1	0	1	0.0023	MT-ND4	synonymous	ctA/ctG	L
11299	T	C	rs28358285	1	0	39	0.0894	MT-ND4	synonymous	acT/acC	T
11332	C	T	rs55714831	1	0	14	0.0321	MT-ND4	synonymous	gcC/gcT	A
11337	A	G	.	1	0	1	0.0023	MT-ND4	missense	aAc/aGc	N/S	tolerated	benign
11339	T	C	rs55944643	1	0	3	0.0069	MT-ND4	synonymous	Tta/Cta	L
11377	G	A	rs201999217	1	0	7	0.0161	MT-ND4	synonymous	aaG/aaA	K
11380	A	G	.	1	0	1	0.0023	MT-ND4	synonymous	atA/atG	M
11386	T	C	.	1	0	1	0.0023	MT-ND4	synonymous	ctT/ctC	L
11440	G	A	.	1	0	1	0.0023	MT-ND4	synonymous	ggG/ggA	G
11465	T	C	.	1	0	1	0.0023	MT-ND4	synonymous	Tta/Cta	L
11467	A	G	rs2853493	1	0	96	0.2202	MT-ND4	synonymous	ttA/ttG	L
11470	A	G	.	1	1	2	0.0046	MT-ND4	synonymous	aaA/aaG	K
11485	T	C	rs28529320	1	0	9	0.0206	MT-ND4	synonymous	ggT/ggC	G
11506	T	C	.	1	0	1	0.0023	MT-ND4	synonymous	atT/atC	I
11518	G	A	.	1	0	1	0.0023	MT-ND4	synonymous	ctG/ctA	L
11560	A	G	.	1	0	1	0.0023	MT-ND4	synonymous	tgA/tgG	W
11641	A	G	rs2853494	1	0	1	0.0023	MT-ND4	synonymous	atA/atG	M
11653	A	G	.	1	0	3	0.0069	MT-ND4	synonymous	gtA/gtG	V
11671	A	G	.	1	0	1	0.0023	MT-ND4	synonymous	caA/caG	Q
11674	C	T	rs28358286	1	0	11	0.0252	MT-ND4	synonymous	acC/acT	T
11698	C	G	.	1	0	1	0.0023	MT-ND4	synonymous	gtC/gtG	V
11719	G	A	rs2853495	1	0	203	0.4656	MT-ND4	synonymous	ggG/ggA	G
11732	T	C	.	1	0	1	0.0023	MT-ND4	synonymous	Tta/Cta	L
11794	T	C	.	1	0	1	0.0023	MT-ND4	synonymous	tcT/tcC	S
11812	A	G	rs3088053	1	0	32	0.0734	MT-ND4	synonymous	ctA/ctG	L
11818	A	G	.	1	0	1	0.0023	MT-ND4	synonymous	ccA/ccG	P
11824	A	G	.	1	0	1	0.0023	MT-ND4	synonymous	atA/atG	M
11827	T	C	.	1	0	1	0.0023	MT-ND4	synonymous	gcT/gcC	A
11840	C	T	rs28550734	1	0	5	0.0115	MT-ND4	synonymous	Cta/Tta	L
11869	C	A	.	1	0	2	0.0046	MT-ND4	synonymous	ccC/ccA	P
11893	A	G	.	1	1	1	0.0023	MT-ND4	synonymous	gaA/gaG	E
11899	T	C	rs28718242	1	0	1	0.0023	MT-ND4	synonymous	tcT/tcC	S
11902	G	A	.	1	0	1	0.0023	MT-ND4	synonymous	gtG/gtA	V
11908	A	G	.	1	0	1	0.0023	MT-ND4	synonymous	gtA/gtG	V
11914	G	A	rs2853496	1	0	15	0.0344	MT-ND4	synonymous	acG/acA	T
11923	A	G	.	1	0	1	0.0023	MT-ND4	synonymous	tgA/tgG	W
11928	A	G	.	1	0	1	0.0023	MT-ND4	missense	aAt/aGt	N/S	tolerated	benign
11944	T	C	rs3087901	1	0	2	0.0046	MT-ND4	synonymous	ctT/ctC	L
11947	A	G	rs28359168	1	0	10	0.0229	MT-ND4	synonymous	acA/acG	T
11962	A	G	.	1	0	1	0.0023	MT-ND4	synonymous	ctA/ctG	L
11963	G	A	rs201803948	1	0	1	0.0023	MT-ND4	missense	Gtc/Atc	V/I	tolerated	benign
11969	G	A	rs28359169	1	0	2	0.0046	MT-ND4	missense	Gcc/Acc	A/T	deleterious	benign
11983	C	A	.	1	0	1	0.0023	MT-ND4	synonymous	ctC/ctA	L
12007	G	A	rs2853497	1	0	6	0.0138	MT-ND4	synonymous	tgG/tgA	W
12022	C	T	.	1	0	1	0.0023	MT-ND4	synonymous	caC/caT	H
12046	A	G	.	1	0	1	0.0023	MT-ND4	synonymous	tcA/tcG	S
12063	C	T	.	1	0	2	0.0046	MT-ND4	missense	aCc/aTc	T/I	tolerated	benign
12076	A	G	.	1	0	1	0.0023	MT-ND4	synonymous	atA/atG	M
12098	C	T	.	0	0	1	0.0023	MT-ND4	synonymous	Cta/Tta	L
12103	C	A	.	1	0	2	0.0046	MT-ND4	synonymous	tcC/tcA	S
12127	G	A	.	1	0	2	0.0046	MT-ND4	synonymous	ggG/ggA	G
12136	T	C	.	1	0	3	0.0069	MT-ND4	synonymous	tcT/tcC	S
12171	A	G	.	1	1	4	0.0092	MT-TH	non coding exon
12172	A	G	.	1	0	1	0.0023	MT-TH	non coding exon
12187	C	T	.	1	0	1	0.0023	MT-TH	non coding exon
12237	C	T	.	1	0	1	0.0023	MT-TS2	non coding exon
12266	A	G	.	0	0	1	0.0023	MT-TL2	non coding exon
12308	A	G	rs2853498	1	0	96	0.2202	MT-TL2	non coding exon
12338	T	C	rs201863060	1	0	1	0.0023	-	-	-	-	-	-
12346	C	T	rs200279497	1	0	5	0.0115	MT-ND5	missense	Cac/Tac	H/Y	tolerated	unknown
12358	A	G	rs201027657	1	0	1	0.0023	MT-ND5	missense	Acc/Gcc	T/A	tolerated	unknown
12372	G	A	rs2853499	1	0	97	0.2225	MT-ND5	synonymous	ctG/ctA	L
12373	A	G	.	1	0	2	0.0046	MT-ND5	missense	Act/Gct	T/A	tolerated	unknown
12397	A	G	rs200890363	1	0	2	0.0046	MT-ND5	missense	Acc/Gcc	T/A	tolerated	unknown
12399	C	G	.	0	0	1	0.0023	MT-ND5	synonymous	acC/acG	T
12403	C	T	.	1	0	2	0.0046	MT-ND5	missense	Ctc/Ttc	L/F	tolerated	unknown
12406	G	A	rs28617389	1	0	1	0.0023	MT-ND5	missense	Gtt/Att	V/I	tolerated	benign
12414	T	C	.	1	0	10	0.0229	MT-ND5	synonymous	ccT/ccC	P
12441	T	C	.	1	0	1	0.0023	MT-ND5	synonymous	taT/taC	Y
12477	T	C	rs28608480	1	0	2	0.0046	MT-ND5	synonymous	agT/agC	S
12501	G	A	rs28397767	1	0	4	0.0092	MT-ND5	synonymous	atG/atA	M
12557	C	T	.	1	0	7	0.0161	MT-ND5	missense	aCc/aTc	T/I	tolerated	benign
12570	A	G	.	1	0	1	0.0023	MT-ND5	synonymous	ctA/ctG	L
12609	T	C	.	1	0	2	0.0046	MT-ND5	synonymous	ccT/ccC	P
12612	A	G	rs28359172	1	0	32	0.0734	MT-ND5	synonymous	gtA/gtG	V
12616	T	C	rs72619364	1	0	1	0.0023	MT-ND5	synonymous	Ttg/Ctg	L
12618	G	A	.	1	0	2	0.0046	MT-ND5	synonymous	ttG/ttA	L
12624	T	C	.	1	0	2	0.0046	MT-ND5	synonymous	gtT/gtC	V
12630	G	A	rs41445245	1	0	1	0.0023	MT-ND5	synonymous	tgG/tgA	W
12633	C	A	rs3926883	1	0	11	0.0252	MT-ND5	synonymous	tcC/tcA	S
12634	A	G	.	1	1	3	0.0069	MT-ND5	missense	Atc/Gtc	I/V	deleterious	probably damaging
12642	A	G	.	1	0	1	0.0023	MT-ND5	synonymous	gaA/gaG	E
12654	A	G	.	1	0	1	0.0023	MT-ND5	synonymous	tgA/tgG	W
12657	T	C	.	1	0	1	0.0023	MT-ND5	synonymous	taT/taC	Y
12674	A	G	.	1	0	2	0.0046	MT-ND5	missense	aAc/aGc	N/S	deleterious	possibly damaging
12678	T	C	.	1	0	1	0.0023	MT-ND5	synonymous	atT/atC	I
12693	A	G	rs28359173	1	0	1	0.0023	MT-ND5	synonymous	aaA/aaG	K
12696	T	C	.	1	0	1	0.0023	MT-ND5	synonymous	taT/taC	Y
12705	C	T	rs2854122	1	0	4	0.0092	MT-ND5	synonymous	atC/atT	I
12720	A	G	rs2853500	1	0	1	0.0023	MT-ND5	synonymous	atA/atG	M
12753	A	G	.	1	0	1	0.0023	MT-ND5	synonymous	caA/caG	Q
12771	G	A	.	1	0	2	0.0046	MT-ND5	synonymous	gaG/gaA	E
12783	T	C	.	1	0	1	0.0023	MT-ND5	synonymous	atT/atC	I
12795	G	A	.	1	0	1	0.0023	MT-ND5	synonymous	ttG/ttA	L
12804	T	C	.	1	0	1	0.0023	MT-ND5	synonymous	agT/agC	S
12810	A	G	rs28359174	1	0	3	0.0069	MT-ND5	synonymous	tgA/tgG	W
12811	T	C	rs199974018	1	0	2	0.0046	MT-ND5	missense	Tac/Cac	Y/H	tolerated	benign
12822	A	G	.	1	0	1	0.0023	MT-ND5	synonymous	gcA/gcG	A
12840	C	T	.	1	0	1	0.0023	MT-ND5	synonymous	gcC/gcT	A
12880	T	C	rs28719001	1	0	1	0.0023	MT-ND5	missense	Ttc/Ctc	F/L	tolerated	benign
12923	G	T	.	1	0	1	0.0023	MT-ND5	missense	tGa/tTa	W/L	deleterious	probably damaging
12937	A	G	rs201612920	1	1	3	0.0069	MT-ND5	missense	Ata/Gta	M/V	tolerated	benign
12972	A	G	.	1	0	1	0.0023	MT-ND5	synonymous	ccA/ccG	P
13015	T	C	rs113967370	1	1	1	0.0023	MT-ND5	synonymous	Tta/Cta	L
13017	A	G	.	1	0	1	0.0023	MT-ND5	synonymous	ttA/ttG	L
13020	T	C	rs75577869	1	0	11	0.0252	MT-ND5	synonymous	ggT/ggC	G
13050	A	G	.	1	1	1	0.0023	MT-ND5	synonymous	gaA/gaG	E
13092	A	G	.	1	1	1	0.0023	MT-ND5	synonymous	atA/atG	M
13104	A	G	.	1	0	2	0.0046	MT-ND5	synonymous	ggA/ggG	G
13105	A	G	rs2853501	1	0	12	0.0275	MT-ND5	missense	Atc/Gtc	I/V	tolerated	benign
13111	T	C	.	1	0	2	0.0046	MT-ND5	synonymous	Tta/Cta	L
13129	C	T	.	1	1	1	0.0023	MT-ND5	missense	Ccc/Tcc	P/S	deleterious	probably damaging
13135	G	A	rs200044200	1	0	1	0.0023	MT-ND5	missense	Gca/Aca	A/T	tolerated	benign
13146	C	T	.	1	0	2	0.0046	MT-ND5	synonymous	agC/agT	S
13161	T	C	.	1	0	2	0.0046	MT-ND5	synonymous	acT/acC	T
13188	C	T	.	1	0	2	0.0046	MT-ND5	synonymous	acC/acT	T
13194	G	A	.	1	0	1	0.0023	MT-ND5	synonymous	ctG/ctA	L
13204	G	A	.	1	0	1	0.0023	MT-ND5	missense	Gtc/Atc	V/I	tolerated	benign
13212	C	T	.	1	0	1	0.0023	MT-ND5	synonymous	gcC/gcT	A
13215	T	C	.	1	0	1	0.0023	MT-ND5	synonymous	ctT/ctC	L
13227	C	T	.	1	0	1	0.0023	MT-ND5	synonymous	gaC/gaT	D
13251	C	T	.	1	0	1	0.0023	MT-ND5	synonymous	tcC/tcT	S
13276	A	G	rs2853502	1	0	1	0.0023	MT-ND5	missense	Ata/Gta	M/V	deleterious	benign
13287	C	T	.	1	0	1	0.0023	MT-ND5	synonymous	atC/atT	I
13293	C	T	.	1	0	1	0.0023	MT-ND5	synonymous	atC/atT	I
13323	C	T	.	1	0	4	0.0092	MT-ND5	synonymous	atC/atT	I
13326	T	C	.	1	0	4	0.0092	MT-ND5	synonymous	tgT/tgC	C
13368	G	A	rs3899498	1	0	45	0.1032	MT-ND5	synonymous	ggG/ggA	G
13380	C	T	.	0	0	1	0.0023	MT-ND5	synonymous	caC/caT	H
13386	T	C	.	1	0	1	0.0023	MT-ND5	synonymous	ctT/ctC	L
13395	A	G	.	1	1	1	0.0023	MT-ND5	synonymous	gaA/gaG	E
13401	T	C	rs28379170	1	0	1	0.0023	MT-ND5	synonymous	gaT/gaC	D
13419	A	G	.	1	0	1	0.0023	MT-ND5	synonymous	ggA/ggG	G
13422	A	G	.	1	0	1	0.0023	MT-ND5	synonymous	ctA/ctG	L
13434	A	G	.	1	0	1	0.0023	MT-ND5	synonymous	atA/atG	M
13437	T	C	.	1	0	1	0.0023	MT-ND5	synonymous	ccT/ccC	P
13485	A	G	rs28359176	1	0	1	0.0023	MT-ND5	synonymous	atA/atG	M
13500	T	C	rs41461748	1	0	1	0.0023	MT-ND5	synonymous	ggT/ggC	G
13506	C	T	rs2857287	1	1	1	0.0023	MT-ND5	synonymous	taC/taT	Y
13516	C	T	.	1	0	1	0.0023	MT-ND5	missense	Cac/Tac	H/Y	deleterious	benign
13528	A	G	rs55882959	1	0	1	0.0023	MT-ND5	missense	Acc/Gcc	T/A	tolerated	benign
13542	A	G	.	1	0	1	0.0023	MT-ND5	synonymous	tcA/tcG	S
13565	C	T	rs56039545	1	0	1	0.0023	MT-ND5	missense	tCt/tTt	S/F	tolerated	benign
13581	T	C	.	1	0	1	0.0023	MT-ND5	synonymous	gcT/gcC	A
13590	G	A	rs28359177	1	0	2	0.0046	MT-ND5	synonymous	ctG/ctA	L
13602	T	C	.	1	0	1	0.0023	MT-ND5	synonymous	taT/taC	Y
13617	T	C	rs2853503	1	0	30	0.0688	MT-ND5	synonymous	atT/atC	I
13630	A	G	.	1	0	3	0.0069	MT-ND5	missense	Aca/Gca	T/A	deleterious	benign
13635	T	C	.	1	0	2	0.0046	MT-ND5	synonymous	ggT/ggC	G
13637	A	G	rs200855215	1	1	6	0.0138	MT-ND5	missense	cAa/cGa	Q/R	tolerated	benign
13650	C	T	rs2854123	1	0	2	0.0046	MT-ND5	synonymous	ccC/ccT	P
13651	A	G	.	1	0	1	0.0023	MT-ND5	missense	Acc/Gcc	T/A	tolerated	benign
13658	C	T	.	1	0	1	0.0023	MT-ND5	missense	aCt/aTt	T/I	tolerated	benign
13674	T	C	.	1	0	1	0.0023	MT-ND5	synonymous	aaT/aaC	N
13680	C	T	.	1	0	3	0.0069	MT-ND5	synonymous	ccC/ccT	P
13681	A	G	.	1	0	1	0.0023	MT-ND5	missense	Acc/Gcc	T/A	tolerated	benign
13708	G	A	rs28359178	1	0	42	0.0963	MT-ND5	missense	Gca/Aca	A/T	tolerated	benign
13710	A	G	.	1	0	1	0.0023	MT-ND5	synonymous	gcA/gcG	A
13711	G	A	rs200295632	1	0	1	0.0023	MT-ND5	missense	Gcc/Acc	A/T	tolerated	benign
13722	A	G	.	1	0	5	0.0115	MT-ND5	synonymous	ctA/ctG	L
13734	T	C	rs41421644	1	0	10	0.0229	MT-ND5	synonymous	ttT/ttC	F
13740	T	C	rs28630861	1	0	5	0.0115	MT-ND5	synonymous	atT/atC	I
13748	A	G	.	1	0	2	0.0046	MT-ND5	missense	aAc/aGc	N/S	tolerated	benign
13759	G	A	.	1	0	4	0.0092	MT-ND5	missense	Gca/Aca	A/T	tolerated	benign
13780	A	G	rs41358152	1	1	2	0.0046	MT-ND5	missense	Atc/Gtc	I/V	deleterious	benign
13789	T	C	rs28359179	1	0	1	0.0023	MT-ND5	missense	Tac/Cac	Y/H	tolerated	benign
13792	C	T	.	0	0	1	0.0023	MT-ND5	synonymous	Cta/Tta	L
13803	A	G	rs28359180	1	0	1	0.0023	MT-ND5	synonymous	acA/acG	T
13806	C	T	.	0	0	1	0.0023	MT-ND5	synonymous	gcC/gcT	A
13813	G	A	.	1	0	1	0.0023	MT-ND5	missense	Gtc/Atc	V/I	tolerated	benign
13820	T	C	.	1	0	1	0.0023	MT-ND5	missense	tTc/tCc	F/S	deleterious	benign
13827	A	G	.	1	0	2	0.0046	MT-ND5	synonymous	ggA/ggG	G
13830	T	C	.	1	0	2	0.0046	MT-ND5	synonymous	ctT/ctC	L
13851	C	T	.	1	0	1	0.0023	MT-ND5	synonymous	aaC/aaT	N
13879	T	C	rs200380057	1	0	5	0.0115	MT-ND5	missense	Tcc/Ccc	S/P	tolerated	benign
13886	T	C	rs28359182	1	0	1	0.0023	MT-ND5	missense	cTa/cCa	L/P	tolerated	benign
13914	C	A	rs28359183	1	0	1	0.0023	MT-ND5	synonymous	ctC/ctA	L
13928	G	C	rs28359184	1	0	3	0.0069	MT-ND5	missense	aGc/aCc	S/T	tolerated	benign
13934	C	T	rs199620723	1	0	6	0.0138	MT-ND5	missense	aCa/aTa	T/M	tolerated	benign
13942	A	G	rs200657506	1	0	1	0.0023	MT-ND5	missense	Aca/Gca	T/A	tolerated	benign
13947	C	T	.	1	0	2	0.0046	MT-ND5	synonymous	atC/atT	I
13958	G	C	rs202081448	1	0	1	0.0023	MT-ND5	missense	gGc/gCc	G/A	deleterious	benign
13965	T	C	rs41509754	1	0	2	0.0046	MT-ND5	synonymous	ctT/ctC	L
13966	A	G	rs41535848	1	0	7	0.0161	MT-ND5	missense	Acg/Gcg	T/A	tolerated	benign
13967	C	T	.	1	0	3	0.0069	MT-ND5	missense	aCg/aTg	T/M	tolerated	benign
13973	A	T	.	1	0	1	0.0023	MT-ND5	missense	cAa/cTa	Q/L	deleterious	probably damaging
14002	A	G	.	1	0	1	0.0023	MT-ND5	missense	Acc/Gcc	T/A	tolerated	benign
14003	C	T	.	1	0	2	0.0046	MT-ND5	missense	aCc/aTc	T/I	tolerated	benign
14016	G	A	rs41484851	1	0	1	0.0023	MT-ND5	synonymous	aaG/aaA	K
14025	T	C	.	1	0	1	0.0023	MT-ND5	synonymous	ccT/ccC	P
14037	A	G	.	1	0	2	0.0046	MT-ND5	synonymous	tcA/tcG	S
14040	G	A	rs57180882	1	0	2	0.0046	MT-ND5	synonymous	caG/caA	Q
14053	A	G	rs200134839	1	0	1	0.0023	MT-ND5	missense	Acc/Gcc	T/A	tolerated	benign
14070	A	G	.	1	0	1	0.0023	MT-ND5	synonymous	tcA/tcG	S
14094	T	C	.	1	0	2	0.0046	MT-ND5	synonymous	ctT/ctC	L
14110	T	C	.	1	0	3	0.0069	MT-ND5	missense	Ttc/Ctc	F/L	tolerated	benign
14133	A	G	.	1	0	3	0.0069	MT-ND5	synonymous	ctA/ctG	L
14139	A	G	.	1	0	2	0.0046	MT-ND5	synonymous	ctA/ctG	L
14142	C	G	.	1	0	1	0.0023	MT-ND5	missense	atC/atG	I/M	tolerated	benign
14155	C	T	.	1	0	1	0.0023	MT-ND6	synonymous	ggG/ggA	G
14167	C	T	rs28357670	1	0	39	0.0894	MT-ND6	synonymous	gaG/gaA	E
14180	T	C	rs200933339	1	0	2	0.0046	MT-ND6	missense	tAt/tGt	Y/C	deleterious	probably damaging
14182	T	C	.	1	0	16	0.0367	MT-ND6	synonymous	gtA/gtG	V
14185	A	G	.	1	0	1	0.0023	MT-ND6	synonymous	ggT/ggC	G
14189	A	G	.	1	0	1	0.0023	MT-ND6	missense	gTt/gCt	V/A	tolerated	possibly damaging
14208	T	C	.	1	0	1	0.0023	MT-ND6	missense	Act/Gct	T/A	tolerated	benign
14212	T	C	rs28357672	1	0	2	0.0046	MT-ND6	synonymous	gtA/gtG	V
14220	A	G	.	1	0	1	0.0023	MT-ND6	synonymous	Tta/Cta	L
14226	G	A	.	1	0	1	0.0023	MT-ND6	missense	Cgt/Tgt	R/C	tolerated	benign
14233	A	G	rs3915611	1	0	33	0.0757	MT-ND6	synonymous	gaT/gaC	D
14257	A	G	.	1	0	1	0.0023	MT-ND6	synonymous	ccT/ccC	P
14290	T	C	.	1	0	2	0.0046	MT-ND6	synonymous	gaA/gaG	E
14305	G	A	.	1	0	3	0.0069	MT-ND6	synonymous	agC/agT	S
14308	T	C	rs28357674	1	0	1	0.0023	MT-ND6	synonymous	ggA/ggG	G
14323	G	A	.	1	0	1	0.0023	MT-ND6	synonymous	aaC/aaT	N
14341	C	T	.	1	0	1	0.0023	MT-ND6	synonymous	ggG/ggA	G
14364	G	A	.	1	0	2	0.0046	MT-ND6	synonymous	Ctg/Ttg	L
14365	C	T	rs2853815	1	0	9	0.0206	MT-ND6	synonymous	gtG/gtA	V
14388	A	G	.	1	0	1	0.0023	MT-ND6	synonymous	Tta/Cta	L
14395	T	C	.	1	0	1	0.0023	MT-ND6	synonymous	ttA/ttG	L
14451	T	C	.	0	0	1	0.0023	MT-ND6	missense	Att/Gtt	I/V	tolerated	benign
14484	T	C	rs199476104	1	0	3	0.0069	MT-ND6	missense	Atg/Gtg	M/V	deleterious	probably damaging
14494	T	C	.	1	0	1	0.0023	MT-ND6	synonymous	ttA/ttG	L
14500	A	G	.	1	0	1	0.0023	MT-ND6	synonymous	atT/atC	I
14502	T	C	rs201327354	1	0	3	0.0069	MT-ND6	missense	Att/Gtt	I/V	tolerated	benign
14544	G	A	.	1	0	1	0.0023	MT-ND6	synonymous	Ctg/Ttg	L
14548	A	G	.	1	0	1	0.0023	MT-ND6	synonymous	atT/atC	I
14554	A	G	.	1	0	1	0.0023	MT-ND6	synonymous	tgT/tgC	C
14581	T	C	.	1	0	1	0.0023	MT-ND6	synonymous	gtA/gtG	V
14582	A	G	rs41354845	1	0	10	0.0229	MT-ND6	missense	gTa/gCa	V/A	tolerated	benign
14587	A	G	.	1	0	2	0.0046	MT-ND6	synonymous	ggT/ggC	G
14596	A	G	.	1	0	1	0.0023	MT-ND6	synonymous	atT/atC	I
14599	A	G	.	1	0	1	0.0023	MT-ND6	synonymous	ccT/ccC	P
14602	A	G	.	1	0	1	0.0023	MT-ND6	synonymous	tcT/tcC	S
14620	C	T	.	1	0	14	0.0321	MT-ND6	synonymous	ggG/ggA	G
14683	A	G	.	1	0	1	0.0023	MT-TE	non coding exon
14687	A	G	rs200189658	1	0	4	0.0092	MT-TE	non coding exon
14692	A	G	.	1	0	2	0.0046	MT-TE	non coding exon
14693	A	G	.	1	0	1	0.0023	MT-TE	non coding exon
14766	C	T	rs3135031	1	0	203	0.4656	MT-CYB	missense	aCt/aTt	T/I	deleterious	benign
14769	A	G	rs28357679	1	1	3	0.0069	MT-CYB	missense	aAc/aGc	N/S	deleterious	probably damaging
14783	T	C	rs28357680	1	0	3	0.0069	MT-CYB	synonymous	Tta/Cta	L
14788	T	C	.	1	0	1	0.0023	MT-CYB	synonymous	atT/atC	I
14793	A	G	rs2853504	1	0	15	0.0344	MT-CYB	missense	cAc/cGc	H/R	deleterious	benign
14798	T	C	rs28357681	1	0	61	0.1399	MT-CYB	missense	Ttc/Ctc	F/L	tolerated	benign
14800	C	T	.	1	0	1	0.0023	MT-CYB	synonymous	ttC/ttT	F
14831	G	A	rs199795644	1	0	4	0.0092	MT-CYB	missense	Gca/Aca	A/T	tolerated	benign
14851	A	G	.	1	0	1	0.0023	MT-CYB	synonymous	tcA/tcG	S
14861	G	A	rs2853505	1	0	1	0.0023	MT-CYB	missense	Gcc/Acc	A/T	tolerated	benign
14866	C	T	.	1	0	2	0.0046	MT-CYB	synonymous	tgC/tgT	C
14869	G	A	.	1	0	4	0.0092	MT-CYB	synonymous	ctG/ctA	L
14872	C	T	.	1	0	1	0.0023	MT-CYB	synonymous	atC/atT	I
14893	A	G	.	1	0	2	0.0046	MT-CYB	synonymous	ctA/ctG	L
14902	C	T	.	1	0	2	0.0046	MT-CYB	synonymous	gcC/gcT	A
14905	G	A	rs28357682	1	0	44	0.1009	MT-CYB	synonymous	atG/atA	M
14968	T	C	.	1	0	2	0.0046	MT-CYB	synonymous	aaT/aaC	N
14971	T	C	.	1	0	2	0.0046	MT-CYB	synonymous	taT/taC	Y
15028	C	A	.	1	0	3	0.0069	MT-CYB	synonymous	ctC/ctA	L
15034	A	G	.	1	0	1	0.0023	MT-CYB	synonymous	ctA/ctG	L
15043	G	A	rs28357684	1	0	8	0.0183	MT-CYB	synonymous	ggG/ggA	G
15061	A	G	.	1	0	1	0.0023	MT-CYB	synonymous	ggA/ggG	G
15076	A	G	.	1	0	1	0.0023	MT-CYB	synonymous	tcA/tcG	S
15106	G	A	.	1	0	1	0.0023	MT-CYB	synonymous	ctG/ctA	L
15110	G	A	rs28357685	1	0	1	0.0023	MT-CYB	missense	Gca/Aca	A/T	tolerated	benign
15136	C	T	rs2854124	1	0	1	0.0023	MT-CYB	synonymous	ggC/ggT	G
15148	G	A	.	1	0	1	0.0023	MT-CYB	synonymous	ccG/ccA	P
15172	G	A	.	1	0	1	0.0023	MT-CYB	synonymous	ggG/ggA	G
15175	C	T	.	1	0	1	0.0023	MT-CYB	synonymous	gcC/gcT	A
15191	T	C	.	1	0	1	0.0023	MT-CYB	synonymous	Tta/Cta	L
15211	C	T	.	1	0	1	0.0023	MT-CYB	synonymous	taC/taT	Y
15217	G	A	rs28357368	1	0	1	0.0023	MT-CYB	synonymous	ggG/ggA	G
15218	A	G	rs2853506	1	0	10	0.0229	MT-CYB	missense	Aca/Gca	T/A	deleterious	probably damaging
15244	A	G	rs28357369	1	0	1	0.0023	MT-CYB	synonymous	ggA/ggG	G
15247	C	G	.	1	0	1	0.0023	MT-CYB	synonymous	ggC/ggG	G
15257	G	A	rs41518645	1	0	6	0.0138	MT-CYB	missense	Gac/Aac	D/N	deleterious	benign
15287	T	C	.	1	1	1	0.0023	MT-CYB	missense	Ttt/Ctt	F/L	tolerated	benign
15299	T	C	.	1	0	1	0.0023	MT-CYB	synonymous	Ttg/Ctg	L
15301	G	A	rs28573847	1	0	9	0.0206	MT-CYB	synonymous	ttG/ttA	L
15310	T	C	.	1	0	1	0.0023	MT-CYB	synonymous	atT/atC	I
15311	A	G	rs35070048	1	1	1	0.0023	MT-CYB	missense	Att/Gtt	I/V	tolerated	benign
15313	T	C	.	1	0	2	0.0046	MT-CYB	synonymous	atT/atC	I
15314	G	A	rs199627956	1	0	2	0.0046	MT-CYB	missense	Gca/Aca	A/T	tolerated	benign
15317	G	A	rs2853507	1	0	2	0.0046	MT-CYB	missense	Gcc/Acc	A/T	deleterious	benign
15326	A	G	rs2853508	1	0	433	0.9931	MT-CYB	missense	Aca/Gca	T/A	tolerated	benign
15338	C	T	.	1	0	1	0.0023	MT-CYB	synonymous	Cta/Tta	L
15346	G	A	.	1	0	1	0.0023	MT-CYB	synonymous	ttG/ttA	L
15355	G	A	.	1	0	1	0.0023	MT-CYB	synonymous	acG/acA	T
15394	T	C	.	1	0	2	0.0046	MT-CYB	synonymous	gaT/gaC	D
15409	C	T	.	1	0	1	0.0023	MT-CYB	synonymous	caC/caT	H
15421	A	G	.	1	0	1	0.0023	MT-CYB	synonymous	acA/acG	T
15424	C	T	.	1	0	1	0.0023	MT-CYB	synonymous	atC/atT	I
15431	G	A	rs2853509	1	0	2	0.0046	MT-CYB	missense	Gcc/Acc	A/T	tolerated	benign
15440	T	C	.	1	0	1	0.0023	MT-CYB	synonymous	Tta/Cta	L
15442	A	G	.	1	0	1	0.0023	MT-CYB	synonymous	ttA/ttG	L
15452	C	A	rs3088309	1	0	75	0.1720	MT-CYB	missense	Ctt/Att	L/I	tolerated	benign
15454	T	C	.	1	0	3	0.0069	MT-CYB	synonymous	ctT/ctC	L
15465	T	C	.	1	0	2	0.0046	MT-CYB	missense	aTg/aCg	M/T	tolerated	probably damaging
15497	G	A	rs199951903	1	1	1	0.0023	MT-CYB	missense	Ggc/Agc	G/S	deleterious	benign
15498	G	A	.	1	1	1	0.0023	MT-CYB	missense	gGc/gAc	G/D	deleterious	possibly damaging
15514	T	C	.	1	0	2	0.0046	MT-CYB	synonymous	taT/taC	Y
15519	T	C	rs200913192	1	0	2	0.0046	MT-CYB	missense	cTa/cCa	L/P	tolerated	possibly damaging
15530	T	C	.	1	0	1	0.0023	MT-CYB	synonymous	Tta/Cta	L
15544	C	T	.	1	0	1	0.0023	MT-CYB	synonymous	ccC/ccT	P
15553	G	A	.	1	0	1	0.0023	MT-CYB	synonymous	aaG/aaA	K
15562	A	G	.	1	0	1	0.0023	MT-CYB	synonymous	tgA/tgG	W
15592	A	G	.	1	0	1	0.0023	MT-CYB	synonymous	cgA/cgG	R
15604	C	T	.	1	0	1	0.0023	MT-CYB	synonymous	aaC/aaT	N
15607	A	G	rs28357372	1	1	46	0.1055	MT-CYB	synonymous	aaA/aaG	K
15613	A	G	.	1	0	1	0.0023	MT-CYB	synonymous	ggA/ggG	G
15620	C	T	.	0	1	1	0.0023	MT-CYB	missense	Ctt/Ttt	L/F	deleterious	possibly damaging
15629	T	C	rs28357373	1	0	1	0.0023	MT-CYB	synonymous	Tta/Cta	L
15632	C	T	.	1	0	1	0.0023	MT-CYB	synonymous	Cta/Tta	L
15637	C	T	.	1	0	1	0.0023	MT-CYB	synonymous	tcC/tcT	S
15646	C	T	.	1	0	1	0.0023	MT-CYB	synonymous	atC/atT	I
15650	G	A	.	1	0	2	0.0046	MT-CYB	missense	Gca/Aca	A/T	tolerated	benign
15654	T	C	.	1	1	1	0.0023	MT-CYB	missense	aTa/aCa	M/T	tolerated	benign
15670	T	C	rs28357374	1	0	5	0.0115	MT-CYB	synonymous	caT/caC	H
15672	T	C	rs199967113	1	0	2	0.0046	MT-CYB	missense	aTa/aCa	M/T	tolerated	benign
15674	T	C	.	1	0	1	0.0023	MT-CYB	missense	Tcc/Ccc	S/P	deleterious	possibly damaging
15679	A	G	.	1	0	1	0.0023	MT-CYB	synonymous	aaA/aaG	K
15693	T	C	rs200975632	1	0	14	0.0321	MT-CYB	missense	aTa/aCa	M/T	tolerated	benign
15721	T	C	.	1	0	2	0.0046	MT-CYB	synonymous	taT/taC	Y
15742	C	A	.	1	0	2	0.0046	MT-CYB	synonymous	ctC/ctA	L
15758	A	G	rs41337244	1	1	3	0.0069	MT-CYB	missense	Atc/Gtc	I/V	deleterious	benign
15766	A	G	.	1	0	1	0.0023	MT-CYB	synonymous	ggA/ggG	G
15773	G	A	.	1	1	1	0.0023	MT-CYB	missense	Gta/Ata	V/M	deleterious	probably damaging
15775	A	G	.	1	0	2	0.0046	MT-CYB	synonymous	gtA/gtG	V
15784	T	C	rs28357375	1	0	2	0.0046	MT-CYB	synonymous	ccT/ccC	P
15789	C	T	.	1	0	1	0.0023	MT-CYB	missense	aCc/aTc	T/I	tolerated	benign
15812	G	A	rs200336777	1	0	1	0.0023	MT-CYB	missense	Gta/Ata	V/M	tolerated	benign
15817	A	G	.	1	0	3	0.0069	MT-CYB	synonymous	ctA/ctG	L
15824	A	G	rs28357376	1	0	1	0.0023	MT-CYB	missense	Aca/Gca	T/A	tolerated	benign
15829	A	G	.	1	0	1	0.0023	MT-CYB	synonymous	acA/acG	T
15833	C	T	rs41504845	1	0	3	0.0069	MT-CYB	synonymous	Cta/Tta	L
15851	A	G	rs3094281	1	0	1	0.0023	MT-CYB	missense	Atc/Gtc	I/V	tolerated	benign
15862	T	C	.	1	0	4	0.0092	MT-CYB	synonymous	atT/atC	I
15884	G	A	rs28617642	1	0	7	0.0161	MT-CYB	missense	Gcc/Acc	A/T	deleterious	possibly damaging
15884	G	C	.	1	0	10	0.0229	MT-CYB	missense	Gcc/Ccc	A/P	deleterious	possibly damaging
15885	C	T	.	1	0	1	0.0023	MT-CYB	missense	gCc/gTc	A/V	deleterious	possibly damaging
15900	T	C	.	1	0	2	0.0046	MT-TT	non coding exon
15904	C	T	rs35788393	1	0	20	0.0459	MT-TT	non coding exon
15907	A	G	rs41383248	1	0	10	0.0229	MT-TT	non coding exon
15911	A	G	.	1	0	1	0.0023	MT-TT	non coding exon
15924	A	G	rs2853510	1	0	10	0.0229	MT-TT	non coding exon
15927	G	A	rs3094282	1	0	3	0.0069	MT-TT	non coding exon
15928	G	A	rs28357377	1	0	44	0.1009	MT-TT	non coding exon
15930	G	A	rs41441949	1	0	1	0.0023	MT-TT	non coding exon
15937	A	G	.	1	0	1	0.0023	MT-TT	non coding exon
15939	CT	C	.	1	0	2	0.0046	MT-TT	non coding exon
15944	T	C	.	1	0	1	0.0023	MT-TT	non coding exon
15946	C	T	rs202014122	1	0	1	0.0023	MT-TT	non coding exon
15949	G	A	.	1	0	1	0.0023	MT-TT	non coding exon
15951	A	G	rs199993959	1	0	1	0.0023	MT-TT	non coding exon
15954	A	C	.	1	0	1	0.0023	-	-	-	-	-	-
15954	A	G	rs28561372	1	0	1	0.0023	-	-	-	-	-	-
15968	T	C	.	1	0	2	0.0046	MT-TP	non coding exon
16000	G	A	.	1	0	1	0.0023	MT-TP	non coding exon
16063	T	C	.	1	0	2	0.0046	-	-	-	-	-	-
16066	A	G	.	1	0	1	0.0023	-	-	-	-	-	-
16069	C	T	rs147903261	1	0	31	0.0711	-	-	-	-	-	-
16075	T	C	.	1	0	1	0.0023	-	-	-	-	-	-
16080	A	G	rs117919930	1	0	1	0.0023	-	-	-	-	-	-
16086	T	C	.	1	0	2	0.0046	-	-	-	-	-	-
16092	T	C	.	1	0	5	0.0115	-	-	-	-	-	-
16093	T	C	rs2853511	1	0	29	0.0665	-	-	-	-	-	-
16129	G	A	rs41534744	1	0	1	0.0023	-	-	-	-	-	-
16140	T	C	rs3134562	1	0	2	0.0046	-	-	-	-	-	-
16145	G	A	rs41419246	1	0	12	0.0275	-	-	-	-	-	-
16147	C	A	.	1	0	1	0.0023	-	-	-	-	-	-
16148	C	T	rs2854125	1	0	2	0.0046	-	-	-	-	-	-
16150	C	T	rs140809150	1	0	1	0.0023	-	-	-	-	-	-
16153	G	A	rs2853512	1	0	5	0.0115	-	-	-	-	-	-
16155	A	G	.	1	0	1	0.0023	-	-	-	-	-	-
16162	A	G	rs41466049	1	0	7	0.0161	-	-	-	-	-	-
16163	A	G	rs41479950	1	0	11	0.0252	-	-	-	-	-	-
16164	A	G	.	1	0	2	0.0046	-	-	-	-	-	-
16166	A	G	.	1	0	1	0.0023	-	-	-	-	-	-
16167	C	T	.	1	0	1	0.0023	-	-	-	-	-	-
16168	C	T	.	1	0	1	0.0023	-	-	-	-	-	-
16169	C	T	.	1	0	1	0.0023	-	-	-	-	-	-
16170	A	G	.	1	0	1	0.0023	-	-	-	-	-	-
16172	T	C	rs2853817	1	0	13	0.0298	-	-	-	-	-	-
16174	C	T	.	1	0	1	0.0023	-	-	-	-	-	-
16176	C	A	.	1	0	1	0.0023	-	-	-	-	-	-
16179	CAA	C	.	0	0	1	0.0023	-	-	-	-	-	-
16179	CA	C	.	1	0	3	0.0069	-	-	-	-	-	-
16179	C	T	rs28509370	1	0	3	0.0069	-	-	-	-	-	-
16180	A	G	.	1	0	1	0.0023	-	-	-	-	-	-
16183	A	C	rs28671493	1	0	12	0.0275	-	-	-	-	-	-
16184	C	T	rs34100702	1	0	4	0.0092	-	-	-	-	-	-
16185	C	T	.	1	0	1	0.0023	-	-	-	-	-	-
16186	C	T	.	1	0	11	0.0252	-	-	-	-	-	-
16187	C	CT	.	0	0	1	0.0023	-	-	-	-	-	-
16187	C	T	.	1	0	1	0.0023	-	-	-	-	-	-
16188	CT	C	.	1	0	1	0.0023	-	-	-	-	-	-
16188	C	G	.	1	0	3	0.0069	-	-	-	-	-	-
16188	C	T	.	1	0	3	0.0069	-	-	-	-	-	-
16189	T	A	.	1	0	1	0.0023	-	-	-	-	-	-
16189	T	C	rs55749223	1	0	37	0.0849	-	-	-	-	-	-
16192	C	CT	.	0	0	2	0.0046	-	-	-	-	-	-
16192	C	T	.	1	0	15	0.0344	-	-	-	-	-	-
16193	C	T	.	1	0	4	0.0092	-	-	-	-	-	-
16194	A	G	.	1	0	1	0.0023	-	-	-	-	-	-
16209	T	C	.	1	0	6	0.0138	-	-	-	-	-	-
16212	A	G	.	1	0	1	0.0023	-	-	-	-	-	-
16213	G	A	.	1	0	1	0.0023	-	-	-	-	-	-
16215	A	G	.	1	0	1	0.0023	-	-	-	-	-	-
16216	A	G	.	1	0	3	0.0069	-	-	-	-	-	-
16217	T	C	rs35134837	1	0	2	0.0046	-	-	-	-	-	-
16218	C	T	.	1	0	3	0.0069	-	-	-	-	-	-
16219	A	G	.	1	0	2	0.0046	-	-	-	-	-	-
16220	A	C	.	1	0	1	0.0023	-	-	-	-	-	-
16220	A	G	.	1	0	1	0.0023	-	-	-	-	-	-
16221	C	T	.	1	0	4	0.0092	-	-	-	-	-	-
16222	C	T	.	1	0	9	0.0206	-	-	-	-	-	-
16223	C	T	rs2853513	1	0	26	0.0596	-	-	-	-	-	-
16224	T	C	.	1	0	11	0.0252	-	-	-	-	-	-
16227	A	G	.	1	0	1	0.0023	-	-	-	-	-	-
16229	T	A	.	0	0	1	0.0023	-	-	-	-	-	-
16230	A	G	rs2853514	1	0	1	0.0023	-	-	-	-	-	-
16231	T	C	.	1	0	3	0.0069	-	-	-	-	-	-
16234	C	T	.	1	0	4	0.0092	-	-	-	-	-	-
16235	A	G	.	1	0	2	0.0046	-	-	-	-	-	-
16239	C	T	.	1	0	3	0.0069	-	-	-	-	-	-
16240	A	G	.	1	0	4	0.0092	-	-	-	-	-	-
16241	A	G	.	1	0	2	0.0046	-	-	-	-	-	-
16242	C	T	.	1	0	1	0.0023	-	-	-	-	-	-
16243	T	C	.	1	0	1	0.0023	-	-	-	-	-	-
16245	C	T	.	1	0	3	0.0069	-	-	-	-	-	-
16248	C	T	.	1	0	1	0.0023	-	-	-	-	-	-
16249	T	C	.	1	0	7	0.0161	-	-	-	-	-	-
16250	C	T	.	1	0	1	0.0023	-	-	-	-	-	-
16255	G	A	.	1	0	2	0.0046	-	-	-	-	-	-
16256	C	T	rs2857289	1	0	18	0.0413	-	-	-	-	-	-
16257	CA	C	.	0	0	1	0.0023	-	-	-	-	-	-
16259	C	T	.	1	0	1	0.0023	-	-	-	-	-	-
16260	C	T	.	1	0	1	0.0023	-	-	-	-	-	-
16261	C	T	rs138126107	1	0	10	0.0229	-	-	-	-	-	-
16263	T	C	.	1	0	3	0.0069	-	-	-	-	-	-
16264	C	T	.	1	0	1	0.0023	-	-	-	-	-	-
16265	A	G	.	1	0	7	0.0161	-	-	-	-	-	-
16265	A	T	.	1	0	2	0.0046	-	-	-	-	-	-
16266	C	T	.	1	0	3	0.0069	-	-	-	-	-	-
16270	C	T	rs2857290	1	0	33	0.0757	-	-	-	-	-	-
16271	T	C	.	1	0	1	0.0023	-	-	-	-	-	-
16274	G	A	rs144095641	1	0	4	0.0092	-	-	-	-	-	-
16278	C	T	rs41458645	1	0	14	0.0321	-	-	-	-	-	-
16284	A	G	.	1	0	2	0.0046	-	-	-	-	-	-
16286	C	A	.	1	0	1	0.0023	-	-	-	-	-	-
16287	C	T	.	1	0	3	0.0069	-	-	-	-	-	-
16288	T	C	.	1	0	1	0.0023	-	-	-	-	-	-
16291	C	T	rs35302802	1	0	8	0.0183	-	-	-	-	-	-
16292	C	T	rs144417390	1	0	14	0.0321	-	-	-	-	-	-
16293	A	G	rs117682487	1	0	2	0.0046	-	-	-	-	-	-
16294	C	T	rs140662392	1	0	47	0.1078	-	-	-	-	-	-
16295	C	T	rs72619366	1	0	6	0.0138	-	-	-	-	-	-
16296	C	T	.	1	0	21	0.0482	-	-	-	-	-	-
16298	T	C	rs148377232	1	0	33	0.0757	-	-	-	-	-	-
16299	A	G	rs149142060	1	0	1	0.0023	-	-	-	-	-	-
16300	A	G	.	1	0	1	0.0023	-	-	-	-	-	-
16301	C	T	.	1	0	2	0.0046	-	-	-	-	-	-
16304	T	C	.	1	0	30	0.0688	-	-	-	-	-	-
16309	A	G	.	1	0	2	0.0046	-	-	-	-	-	-
16311	T	C	rs34799580	1	0	62	0.1422	-	-	-	-	-	-
16312	A	G	.	1	0	1	0.0023	-	-	-	-	-	-
16316	A	G	.	1	0	1	0.0023	-	-	-	-	-	-
16318	A	C	.	1	0	1	0.0023	-	-	-	-	-	-
16319	G	A	rs35105996	1	0	8	0.0183	-	-	-	-	-	-
16320	C	T	rs62581338	1	0	3	0.0069	-	-	-	-	-	-
16325	T	C	rs35452858	1	0	2	0.0046	-	-	-	-	-	-
16327	C	T	rs41355449	1	0	1	0.0023	-	-	-	-	-	-
16335	A	G	.	1	0	1	0.0023	-	-	-	-	-	-
16343	A	G	.	1	0	3	0.0069	-	-	-	-	-	-
16344	C	T	rs141667876	1	0	1	0.0023	-	-	-	-	-	-
16352	T	C	rs141679944	1	0	1	0.0023	-	-	-	-	-	-
16354	C	T	.	1	0	3	0.0069	-	-	-	-	-	-
16355	C	T	rs138576863	1	0	3	0.0069	-	-	-	-	-	-
16356	T	C	rs62581340	1	0	19	0.0436	-	-	-	-	-	-
16357	T	C	.	1	0	4	0.0092	-	-	-	-	-	-
16360	C	T	rs117017250	1	0	1	0.0023	-	-	-	-	-	-
16362	T	C	rs62581341	1	0	13	0.0298	-	-	-	-	-	-
16366	C	T	.	1	0	1	0.0023	-	-	-	-	-	-
16390	G	A	rs41378955	1	0	8	0.0183	-	-	-	-	-	-
16391	G	A	rs34301918	1	0	2	0.0046	-	-	-	-	-	-
16398	G	A	.	1	0	2	0.0046	-	-	-	-	-	-
16399	A	G	rs139001869	1	0	13	0.0298	-	-	-	-	-	-
16400	C	T	.	1	0	1	0.0023	-	-	-	-	-	-
16438	G	A	.	1	0	3	0.0069	-	-	-	-	-	-
16454	C	T	.	0	0	1	0.0023	-	-	-	-	-	-
16455	G	A	.	1	0	1	0.0023	-	-	-	-	-	-
16463	A	G	.	1	0	2	0.0046	-	-	-	-	-	-
16468	T	C	.	1	0	2	0.0046	-	-	-	-	-	-
16474	G	C	.	1	0	1	0.0023	-	-	-	-	-	-
16482	A	G	.	1	0	8	0.0183	-	-	-	-	-	-
16497	A	G	.	1	0	2	0.0046	-	-	-	-	-	-
16519	T	C	rs3937033	1	0	310	0.7110	-	-	-	-	-	-
16524	A	C	.	1	0	1	0.0023	-	-	-	-	-	-
16525	A	G	.	1	0	1	0.0023	-	-	-	-	-	-
16526	G	A	.	1	0	3	0.0069	-	-	-	-	-	-
16527	C	T	.	1	0	2	0.0046	-	-	-	-	-	-
